# Supplementary material for: A kinome-centered CRISPR-Cas9 screen identifies activated BRAF to modulate enzalutamide resistance with potential therapeutic implications in BRAF-mutated prostate cancer
Source: Sci Rep. 2021 Jul 1;11:13683. doi: 10.1038/s41598-021-93107-w (PMC8249522; doi:10.1038/s41598-021-93107-w)
Supplement: Supplementary file 1 — Supplementary Table S1. [file 41598_2021_93107_MOESM1_ESM.xlsx]

## Sheet: ref-cwrr1_ut_exp-cwrr1_tr
Supplemental Table S1: DESeq analysis output
Tag	GeneSymbol	type	sequence	cwrr1_tr_r1	cwrr1_tr_r2	cwrr1_tr_r3	cwrr1_ut_r1	cwrr1_ut_r2	baseMean	log10BaseMean	log2FoldChange	stat	pvalue	padj
PLK3-7	PLK3	x	GGTCCGTGATGAGGCGCCCG	110	91	84	263	259	161	2.20683	-1.46	-3.94528	7.97e-05	0.292
PRKCD-5	PRKCD	x	CTCCGCGGCGGTTCATCGTT	396	214	138	643	554	389	2.58995	-1.26	-3.46292	0.000534	0.657
BRAF-10	BRAF	x	TATAAGATGGCGGCGCTGAG	528	368	438	805	744	577	2.76118	-0.801	-3.44107	0.000579	0.657
BRAF-9	BRAF	x	GGGCCAGGCTCTGTTCAACG	247	110	184	300	292	227	2.35603	-0.715	-1.89861	0.0576	0.894
CDC42BPB-9	CDC42BPB	x	CTCGAGCTCTTCGGTCATCT	444	308	338	618	657	473	2.67486	-0.811	-3.23999	0.0012	0.793
HIPK4-4	HIPK4	x	CCTTGCAGGCGGCGTGCAAC	451	278	153	704	592	436	2.63949	-1.14	-3.19855	0.00138	0.793
CDKL4-4	CDKL4	x	GAGTGATCAAAAGCGTATTA	401	280	346	559	633	444	2.64738	-0.8	-3.14229	0.00168	0.793
CSNK1D-3	CSNK1D	x	AGTCGGGAACAGGTACCGGC	147	90	152	235	361	197	2.29447	-1.2	-3.13258	0.00173	0.793
BRAF-5	BRAF	x	GACGCCTCTTCCTGTGGTAT	454	455	527	621	634	538	2.73078	-0.391	-1.78306	0.0746	0.902
BRAF-3	BRAF	x	CACCCGCCTCGGACTCTATT	307	285	271	330	442	327	2.51455	-0.424	-1.52621	0.127	0.907
PHKG2-8	PHKG2	x	GGTGGCCGGCGACCTGGCGA	304	144	243	437	465	319	2.50379	-0.969	-2.91524	0.00355	0.894
KALRN-14	KALRN	x	GCGTCGGCTTAACAGCGGGA	422	460	400	631	707	524	2.71933	-0.647	-2.91342	0.00357	0.894
SRPK2-2	SRPK2	x	ACTATATCCAGGTCCTTCAA	281	175	202	331	511	300	2.47712	-0.941	-2.8733	0.00406	0.894
MAP2K4-3	MAP2K4	x	CCACTGTTGACCGAATTCTC	380	337	312	495	634	432	2.63548	-0.719	-2.86513	0.00417	0.894
NEK7-10	NEK7	x	TTATAGAGCAGCCTGTCTCT	231	202	260	355	453	300	2.47712	-0.806	-2.77779	0.00547	0.894
STK3-5	STK3	x	AGCAGCCGCCGGCGCCTAAG	476	150	282	548	686	428	2.63144	-1.03	-2.77319	0.00555	0.894
TEK-6	TEK	x	CTTACTCCGGACTATCAGCC	222	215	176	325	404	268	2.42813	-0.835	-2.77181	0.00557	0.894
CLK1-11	CLK1	x	GGTTCTGATACCGGCTTTCA	124	13	34	232	180	117	2.06819	-1.85	-2.74772	0.006	0.894
ERBB2-5	ERBB2	x	CCCGAGGGCCGGTATACATT	758	434	475	894	907	694	2.84136	-0.697	-2.73727	0.0062	0.894
NTRK2-14	NTRK2	x	GCTTCAGTGGTTCTATAACG	405	223	405	605	585	445	2.64836	-0.789	-2.70484	0.00683	0.894
CDK2-5	CDK2	x	CCGAGAGATCTCTCTGCTTA	421	296	314	566	547	429	2.63246	-0.695	-2.69413	0.00706	0.894
SCYL3-5	SCYL3	x	GCACGGGGATCACCCGTGAC	114	154	130	214	310	184	2.26482	-0.982	-2.68723	0.0072	0.894
MAPK8-3	MAPK8	x	AATTTAAAACCTATAGGCTC	13	22	18	80	59	38	1.57978	-1.98	-2.67112	0.00756	0.894
CDK18-4	CDK18	x	CATTCCGCCGGTTGTGGAGC	606	565	493	838	789	658	2.81823	-0.553	-2.66729	0.00765	0.894
PTK6-14	PTK6	x	GGCCCACATACTTGGGGCCC	236	70	102	362	272	208	2.31806	-1.22	-2.64929	0.00807	0.894
FGFR1-1	FGFR1	x	ACCTTGTTCAGGCAAGGTCG	70	79	63	157	161	106	2.02531	-1.17	-2.64239	0.00823	0.894
MAPK11-7	MAPK11	x	GCCTACGGCTCCGTCTGGTA	417	381	498	728	596	524	2.71933	-0.616	-2.60139	0.00928	0.894
MST1R-4	MST1R	x	AGTGTCTATCAGGCGTCTCA	428	186	269	532	530	389	2.58995	-0.851	-2.59021	0.00959	0.894
RPS6KA5-6	RPS6KA5	x	GGCACCAGATATTGTCAGAG	422	245	339	494	625	425	2.62839	-0.739	-2.58751	0.00967	0.894
BRAF-6	BRAF	x	GCACCCGCCTCGGACTCTAT	508	325	378	492	565	454	2.65706	-0.389	-1.46494	0.143	0.908
NEK8-9	NEK8	x	GGGCTGTACCGGTCAGAGAT	388	288	382	468	668	439	2.64246	-0.688	-2.55458	0.0106	0.894
PKN1-4	PKN1	x	CGGGGCCTTTACAGCCGAAG	121	70	140	213	244	158	2.19866	-1.05	-2.53915	0.0111	0.894
MAP3K6-10	MAP3K6	x	TTTCCGGGAGACCATTCGGC	730	443	508	874	833	678	2.83123	-0.607	-2.49756	0.0125	0.894
CLK1-3	CLK1	x	ACCGGCTTTCATGGTCTCTT	613	267	298	680	694	510	2.70757	-0.807	-2.49432	0.0126	0.894
STK33-6	STK33	x	GGTCGGGGCAACTTTACAGA	430	170	243	558	471	374	2.57287	-0.873	-2.48606	0.0129	0.894
ACVR2B-8	ACVR2B	x	GCGATGCCGGTACATCCAAA	744	347	314	894	731	606	2.78247	-0.795	-2.46225	0.0138	0.894
TTK-3	TTK	x	ATCTCGGCATTCTGATCTAG	216	197	209	311	374	261	2.41664	-0.724	-2.45335	0.0142	0.894
RAF1-7	RAF1	x	GAGAGCGGGCACCAGTATCT	132	112	187	256	276	193	2.28556	-0.889	-2.44171	0.0146	0.894
CDK13-6	CDK13	x	GCAGCAGCCCCTATTCTCGG	227	70	90	265	305	191	2.28103	-1.14	-2.44035	0.0147	0.894
MAST4-1	MAST4	x	AATGGGGGAGAAAGTTTCGG	221	75	120	254	326	199	2.29885	-1.06	-2.43333	0.015	0.894
LCK-2	LCK	x	CAGTGGGGAAGCCGGCGGAT	113	79	121	243	173	146	2.16435	-0.995	-2.43203	0.015	0.894
NLK-4	NLK	x	ATTTCCCATCACCGGCACCG	264	247	264	441	374	318	2.50243	-0.658	-2.43138	0.015	0.894
TEC-5	TEC	x	GTAAGGGATTCCAGTCAACC	383	223	361	539	508	403	2.60531	-0.7	-2.43077	0.0151	0.894
LTK-8	LTK	x	GCGCTGACTTTCGGGTCCCG	458	292	304	629	495	436	2.63949	-0.678	-2.42179	0.0154	0.894
MAPK6-3	MAPK6	x	CAAAATACTAACCTGCAAAA	135	57	105	169	258	145	2.16137	-1.11	-2.42147	0.0155	0.894
PRKACB-6	PRKACB	x	CATGGCATAATACTGTTCAG	384	304	331	509	520	410	2.61278	-0.599	-2.41612	0.0157	0.894
GUCY2F-2	GUCY2F	x	ACACCCCCTACCGGGTCCTA	163	36	81	203	251	147	2.16732	-1.28	-2.41387	0.0158	0.894
MAP3K1-6	MAP3K1	x	GCCGCGGCTCGCGGCTCCGT	593	267	199	658	641	472	2.67394	-0.88	-2.41141	0.0159	0.894
GAK-8	GAK	x	GCAGTCGGCGCTCGACTTCT	311	129	236	390	427	299	2.47567	-0.858	-2.3994	0.0164	0.894
PLK3-5	PLK3	x	GGGCTTCGCCCGCTGCTACG	524	171	184	643	501	405	2.60746	-0.965	-2.39374	0.0167	0.894
PKMYT1-10	PKMYT1	x	GCGGGTGTCATTCCGGGGCG	348	106	174	395	429	290	2.4624	-0.977	-2.37899	0.0174	0.894
SPEG-11	SPEG	x	GAAGAACGGCGGTTCTGGCT	480	324	449	685	581	504	2.70243	-0.6	-2.37897	0.0174	0.894
MAPKAPK5-6	MAPKAPK5	x	GGCCCCACTGAGTATGTCGG	293	206	315	449	423	337	2.52763	-0.684	-2.37743	0.0174	0.894
TRPM7-6	TRPM7	x	GCATAAAACTTTCGCGTAAT	335	283	341	445	530	387	2.58771	-0.609	-2.3768	0.0175	0.894
FGFR2-7	FGFR2	x	GGCCGCCGGTGTTAACACCA	254	198	264	427	346	298	2.47422	-0.695	-2.37293	0.0176	0.894
BRAF-1	BRAF	x	ACCATACCCAATAGAGTCCG	279	229	239	362	306	283	2.45179	-0.424	-1.46305	0.143	0.908
BMP2K-1	BMP2K	x	CGGCTCCGGCGGCTCGTCCG	201	169	196	321	303	238	2.37658	-0.726	-2.37009	0.0178	0.894
YES1-8	YES1	x	TCAGGTCTGTATTTAATGGC	545	413	400	632	704	539	2.73159	-0.561	-2.36915	0.0178	0.894
BRAF-7	BRAF	x	GCCTCGGACTCTATTGGGTA	497	185	281	389	386	348	2.54158	-0.272	-0.746245	0.456	0.961
HIPK3-6	HIPK3	x	GCGCTTCAATCCACATCGCT	278	167	243	409	358	291	2.46389	-0.742	-2.36684	0.0179	0.894
STK31-11	STK31	x	GTCTCTTTAGAAGCAGTGTA	602	294	431	796	627	550	2.74036	-0.686	-2.36358	0.0181	0.894
CSNK2A1-13	CSNK2A1	x	TCAGCTACGACTAATAGACT	122	155	201	273	292	209	2.32015	-0.826	-2.36302	0.0181	0.894
WEE1-6	WEE1	x	CCGGGGTAGTTCTCTCTTCA	307	88	214	348	459	283	2.45179	-0.991	-2.36146	0.0182	0.894
PKN2-8	PKN2	x	GGCGTCCAACCCCGAACGGG	106	18	68	146	199	107	2.02938	-1.43	-2.35047	0.0187	0.894
MST4-7	MST4	x	CTTGGACAGCCACCGGCGAG	457	493	356	642	638	517	2.71349	-0.556	-2.34601	0.019	0.894
MAP3K12-11	MAP3K12	x	GGTCCTTTGGCGTGGTGCTA	517	427	519	674	716	571	2.75664	-0.511	-2.33713	0.0194	0.894
LCK-10	LCK	x	GCCGGGAAAAGTGATTCGAG	236	130	207	363	303	248	2.39445	-0.802	-2.33103	0.0198	0.894
MAP3K14-1	MAP3K14	x	AAGGAGAAGACGCCGCCACT	420	247	298	481	539	397	2.59879	-0.665	-2.32121	0.0203	0.894
RAF1-9	RAF1	x	GTAAAAAAGCACGCTTAGAT	260	307	235	375	462	328	2.51587	-0.647	-2.31096	0.0208	0.894
EPHA10-14	EPHA10	x	GCCGCGCTCAACGGCGTCTC	272	176	292	397	409	309	2.48996	-0.708	-2.30788	0.021	0.894
CDKL1-10	CDKL1	x	TGAGCATTCGGATTTCCCGA	252	197	174	297	393	263	2.41996	-0.732	-2.30111	0.0214	0.894
CHEK2-14	CHEK2	x	GTCTCGGGAGTCGGATGTTG	512	462	472	656	697	560	2.74819	-0.489	-2.29599	0.0217	0.894
FES-9	FES	x	GCTCTTAAGGATCTCCAGCG	229	132	161	360	254	227	2.35603	-0.819	-2.28341	0.0224	0.894
PDPK1-12	PDPK1	x	TTTGGGAAAATCCTTGGGGA	304	71	144	374	345	248	2.39445	-1.06	-2.28228	0.0225	0.894
NUP98-2	NUP98	p	ACAACCAGTGGCGGGCTCTT	111	31	43	142	165	98	1.99123	-1.32	-2.2733	0.023	0.894
ADCK3-8	ADCK3	x	GGGAGCTGATCATGGCGGCC	433	175	368	558	546	416	2.61909	-0.763	-2.27286	0.023	0.894
DCLK1-27	DCLK1	x	TTCTTTGTATTTCTAGTTAA	326	229	221	348	490	323	2.5092	-0.696	-2.2713	0.0231	0.894
CAMK1-4	CAMK1	x	GGAGCTCTTTGACCGTATTG	337	164	236	400	427	313	2.49554	-0.751	-2.26997	0.0232	0.894
MKNK1-4	MKNK1	x	GACCAACCTTCAAACTTTCC	229	228	324	454	372	321	2.50651	-0.666	-2.26364	0.0236	0.894
CIT-4	CIT	x	CCGTGATCTCCCGGCGGAGA	372	204	221	466	410	335	2.52504	-0.721	-2.25832	0.0239	0.894
DDR1-5	DDR1	x	CCACAGGGGCGGTGTAAGAC	43	21	25	79	87	51	1.70757	-1.48	-2.25536	0.0241	0.894
PASK-10	PASK	x	GGCCCCTGTGAGCGGCTACC	326	82	230	480	356	295	2.46982	-0.975	-2.23975	0.0251	0.894
MAST4-23	MAST4	x	TCAGAAACTCTGTCGGAGGA	525	149	295	550	622	428	2.63144	-0.859	-2.2372	0.0253	0.894
CDK4-1	CDK4	x	AAATTGGTGTCGGTGCCTAT	347	323	239	535	404	370	2.5682	-0.632	-2.23021	0.0257	0.894
PKN1-8	PKN1	x	GCGCCCGGCGGAGTTGCATG	537	187	330	466	771	458	2.66087	-0.816	-2.22598	0.026	0.894
PTK2-3	PTK2	x	AATAGATGGGTACTGCCGGC	212	109	117	278	255	194	2.2878	-0.868	-2.22527	0.0261	0.894
STK36-9	STK36	x	GGGGTAGGCGGCTGGTGAAT	643	237	486	852	659	575	2.75967	-0.731	-2.21915	0.0265	0.894
FRK-7	FRK	x	CTTCTGAAGCGATTGGGATC	130	88	127	218	200	153	2.18469	-0.862	-2.21665	0.0266	0.894
PKN2-6	PKN2	x	GAGCAGAATCTCCCCCCGTT	647	252	389	750	659	539	2.73159	-0.715	-2.21363	0.0269	0.894
ROCK1-8	ROCK1	x	TCCGAATTCACTTCCGATTT	886	582	775	1114	972	866	2.93752	-0.48	-2.2081	0.0272	0.894
RPS6KA2-1	RPS6KA2	x	ACGGAACCCCTGCAACCGGC	394	175	281	444	496	358	2.55388	-0.73	-2.20196	0.0277	0.894
NEK10-10	NEK10	x	TTGGGCACTATCGAAGTTAA	258	267	314	386	459	337	2.52763	-0.595	-2.19935	0.0279	0.894
GUCY2F-6	GUCY2F	x	GTCCCGGTTGATTCGCTCAA	331	171	337	413	505	351	2.54531	-0.715	-2.18692	0.0287	0.894
PDGFRB-5	PDGFRB	x	GCATGCCCCGGCCACGACAG	353	349	321	483	501	401	2.60314	-0.529	-2.1842	0.0289	0.894
CDK10-15	CDK10	x	TGGGTGTCCCGGGCCCGATC	327	282	254	409	454	345	2.53782	-0.585	-2.18243	0.0291	0.894
PRKACB-8	PRKACB	x	CCTTTCAAAATCTTCAAGTC	595	241	364	577	731	502	2.7007	-0.709	-2.18093	0.0292	0.894
PRPF4B-5	PRPF4B	x	CGAAGGCGGTCTCGATCACG	443	568	506	704	703	585	2.76716	-0.476	-2.17928	0.0293	0.894
EEF2K-1	EEF2K	x	AAAGTACACATCCCGGTCTA	408	284	368	538	506	421	2.62428	-0.563	-2.17838	0.0294	0.894
BMP2K-3	BMP2K	x	GCTCCGGCGGCTCGTCCGTG	282	154	172	371	312	258	2.41162	-0.753	-2.1754	0.0296	0.894
DCLK1-17	DCLK1	x	GGTATTTGATGGCGCTGGCT	461	205	284	531	503	397	2.59879	-0.707	-2.17415	0.0297	0.894
TGFBR1-10	TGFBR1	x	GTGTCAGATTATCATGAGCA	568	288	439	673	647	523	2.7185	-0.613	-2.17335	0.0298	0.894
LMTK2-5	LMTK2	x	CCGGCTGGGTCGTGAAATGG	535	497	547	687	752	604	2.78104	-0.451	-2.17258	0.0298	0.894
ROCK2-2	ROCK2	x	CATGAGCCGGCCCCCGCCGA	199	54	98	252	235	168	2.22531	-1.06	-2.17249	0.0298	0.894
CDK6-1	CDK6	x	AAGGCCCGCGACTTGAAGAA	563	275	379	579	686	496	2.69548	-0.641	-2.1686	0.0301	0.894
MAP3K14-10	MAP3K14	x	TGCGGGGTGTTTCTAACATA	581	277	449	556	819	536	2.72916	-0.658	-2.16125	0.0307	0.894
KSR1-1	KSR1	x	ACGGGGGGTCAGCCGGCCGC	306	108	199	348	385	269	2.42975	-0.843	-2.15595	0.0311	0.894
MAPK6-5	MAPK6	x	CTTCCAGGAATTAGTCGAGA	304	162	241	374	391	294	2.46835	-0.699	-2.15539	0.0311	0.894
BRSK1-1	BRSK1	x	AGAATCCACACGCTTCCGGG	304	219	379	415	524	368	2.56585	-0.643	-2.15481	0.0312	0.894
PDK4-4	PDK4	x	CGCTTCGTGCTGCGCAGCGC	395	502	465	614	660	527	2.72181	-0.489	-2.15075	0.0315	0.894
STK35-3	STK35	x	CAGGGGGGAAACGGGCCGCC	365	248	355	550	429	389	2.58995	-0.601	-2.15036	0.0315	0.894
MELK-18	MELK	x	TGATTTGCCCCGGATCAAAA	122	79	103	216	161	136	2.13354	-0.895	-2.14994	0.0316	0.894
NUP98-12	NUP98	p	TAGGGTCTGACATCGGATTC	371	385	440	589	540	465	2.66745	-0.502	-2.14927	0.0316	0.894
MAPK11-4	MAPK11	x	CCGGGCGTCGTAGGCCGAAC	326	213	284	464	383	334	2.52375	-0.626	-2.14838	0.0317	0.894
CSNK1A1-8	CSNK1A1	x	CGGGTTCTTACCGTATGTGG	84	84	99	148	185	120	2.07918	-0.904	-2.14505	0.0319	0.894
JAK3-8	JAK3	x	GCCCGAGGCTCTGTCGTTCG	603	401	423	716	656	560	2.74819	-0.528	-2.14237	0.0322	0.894
CDK19-8	CDK19	x	GGGGGAGAGTCAAAATAGGT	209	99	112	267	244	186	2.26951	-0.868	-2.14094	0.0323	0.894
STRADB-2	STRADB	x	CAGATAGTTCAACCCTCTCA	373	343	349	578	449	418	2.62118	-0.533	-2.13973	0.0324	0.894
EPHA6-16	EPHA6	x	GAATCCGCCAACAGCGGCGG	148	158	269	261	400	247	2.3927	-0.786	-2.13885	0.0324	0.894
BCKDK-1	BCKDK	x	CAACCAGTCGGCCATCGACG	88	63	59	141	140	98	1.99123	-1.01	-2.1383	0.0325	0.894
STK38-10	STK38	x	TTAAATATTAGAAACGACTC	48	31	41	88	101	62	1.79239	-1.24	-2.13468	0.0328	0.894
ACVR2A-4	ACVR2A	x	ATCCCCGCAATTAACATAAG	214	160	169	275	308	225	2.35218	-0.688	-2.12765	0.0334	0.894
NLK-7	NLK	x	CCGGATAGACCTATTGGATA	375	136	294	499	422	345	2.53782	-0.779	-2.12384	0.0337	0.894
TEK-3	TEK	x	CAATCTGGCCCGTAAAAACC	278	162	157	308	356	252	2.4014	-0.738	-2.12308	0.0337	0.894
TESK1-2	TESK1	x	AGTGTGTTGCCCCGGTTACT	494	402	463	539	755	531	2.72509	-0.514	-2.11761	0.0342	0.894
STK38-7	STK38	x	TCAAGTAATTACCTCCAGGC	344	209	258	371	472	331	2.51983	-0.641	-2.1095	0.0349	0.894
CDKL3-13	CDKL3	x	TATGAAACCCTTGGAAAAGT	124	56	117	191	192	136	2.13354	-0.952	-2.10842	0.035	0.894
CDK4-6	CDK4	x	CCGAACTGACCGGGAGATCA	114	137	70	201	196	144	2.15836	-0.892	-2.10823	0.035	0.894
ROS1-8	ROS1	x	GGTCCCCCTGCGGTAGACTG	277	94	149	313	323	231	2.36361	-0.875	-2.10147	0.0356	0.894
RPS6KB1-4	RPS6KB1	x	AGCCCCGGACTTCCGAGACA	593	244	327	603	642	482	2.68305	-0.682	-2.09206	0.0364	0.894
CDK18-3	CDK18	x	CACTCTCATTCCGCCGGTTG	601	628	549	838	751	673	2.82802	-0.423	-2.09099	0.0365	0.894
WEE1-8	WEE1	x	CGGCGAGTCGGGCTCTTGAA	176	44	86	191	240	147	2.16732	-1.08	-2.08622	0.037	0.894
ERBB3-13	ERBB3	x	GGGTCCCTCGCACCACGCGG	215	127	112	289	239	196	2.29226	-0.803	-2.08072	0.0375	0.894
FYN-5	FYN	x	GAGCGACAGCTATTGTCCTT	353	435	430	520	629	473	2.67486	-0.501	-2.08029	0.0375	0.894
SRMS-8	SRMS	x	TGGTCCGGCTCGCCGCCCGC	380	386	382	599	481	446	2.64933	-0.497	-2.07851	0.0377	0.894
PBK-6	PBK	x	GTTGCTTTGAATATGGCAAG	530	473	518	734	645	580	2.76343	-0.444	-2.07843	0.0377	0.894
CDK2-9	CDK2	x	GGCGCTTAAGAAAATCCGCC	82	22	52	124	123	81	1.90849	-1.25	-2.07521	0.038	0.894
MAPK1-7	MAPK1	x	CGGCGAGGGCGCCTACGGCA	82	82	113	206	139	124	2.09342	-0.902	-2.07369	0.0381	0.894
MAP2K4-8	MAP2K4	x	GCCTGGCGCCGGGGACCCTA	238	103	181	339	267	226	2.35411	-0.8	-2.07276	0.0382	0.894
JAK2-2	JAK2	x	AGCAACAGAGCCTATCGGCA	373	361	419	518	560	446	2.64933	-0.488	-2.07223	0.0382	0.894
AKT3-5	AKT3	x	ATTTCATGTAGATACTCCAG	344	347	480	564	558	459	2.66181	-0.523	-2.07096	0.0384	0.894
PTK7-7	PTK7	x	CTGGCCCTGCGGCCCGTTGG	1012	690	785	1087	1142	943	2.97451	-0.427	-2.06944	0.0385	0.894
CDK11B-2	CDK11B	x	AACCACCCCAGCAAATGTCT	366	253	300	562	371	370	2.5682	-0.607	-2.06581	0.0388	0.894
MAP2K3-5	MAP2K3	x	CTACGGGGCACTATTCAGAG	316	111	259	364	431	296	2.47129	-0.798	-2.06215	0.0392	0.894
UHMK1-11	UHMK1	x	GCGGCCTCTGCCGCCGAGTA	59	4	10	72	106	50	1.69897	-1.87	-2.05853	0.0395	0.894
EPHA1-7	EPHA1	x	CTCCAATTGGATCTACCGCG	516	288	368	503	674	470	2.6721	-0.591	-2.05541	0.0398	0.894
FYN-12	FYN	x	TTCACTTTCTATCCGTGATT	457	433	511	665	613	536	2.72916	-0.452	-2.05149	0.0402	0.894
EPHA1-4	EPHA1	x	CCCTAGCGGCTCCTACCGGA	424	111	174	471	404	317	2.50106	-0.888	-2.04842	0.0405	0.894
PLK5-8	PLK5	x	GGCGGGGGTATGGCGAAGAT	310	134	202	316	409	274	2.43775	-0.751	-2.04823	0.0405	0.894
DYRK1B-9	DYRK1B	x	TCAGCGAGACGCCGCGGAAG	433	193	287	487	481	376	2.57519	-0.669	-2.04794	0.0406	0.894
PEAK1-3	PEAK1	x	GCAGAGACTTGTTTCGCAGG	498	369	451	635	592	509	2.70672	-0.482	-2.04447	0.0409	0.894
UHMK1-9	UHMK1	x	GCAGCGAACCCGATACACCG	227	245	230	349	348	280	2.44716	-0.575	-2.04434	0.0409	0.894
CAMK1G-1	CAMK1G	x	AGCGTCTACTCACAATATGT	169	177	294	315	374	266	2.42488	-0.691	-2.03918	0.0414	0.894
AURKC-5	AURKC	x	GGAAATAGTTATACAGGCGC	783	291	445	804	790	623	2.79449	-0.654	-2.03855	0.0415	0.894
NTRK1-12	NTRK1	x	TCCTCGGGGTTGAACTCGAA	302	207	309	409	412	328	2.51587	-0.59	-2.03785	0.0416	0.894
SCYL3-6	SCYL3	x	GGAATTGATAGCTTCAAGGT	128	61	160	197	241	157	2.1959	-0.913	-2.03415	0.0419	0.894
NPR1-6	NPR1	x	GGGCAACCTGACGGTAGCCG	359	278	240	435	433	349	2.54283	-0.57	-2.03397	0.042	0.894
EIF2AK1-8	EIF2AK1	x	GCGGGAAAGTCGATGGCCGG	194	130	146	267	246	197	2.29447	-0.711	-2.03352	0.042	0.894
MYLK3-8	MYLK3	x	GTGGCGGATTTCCTCATGCA	589	407	488	708	667	572	2.7574	-0.475	-2.02973	0.0424	0.894
WNK4-1	WNK4	x	AGCTCCAAAGAACCCCCCGA	174	94	157	232	254	182	2.26007	-0.778	-2.0276	0.0426	0.894
CDK10-10	CDK10	x	GATCTCCCGCAAGCTGCTGA	913	536	702	969	1020	828	2.91803	-0.472	-2.02726	0.0426	0.894
TBK1-7	TBK1	x	GCTACTGCAAATGTCTTTCG	269	241	223	407	325	293	2.46687	-0.583	-2.02588	0.0428	0.894
ADCK5-6	ADCK5	x	GGGCGCCCCCACTACCGCGG	208	70	157	276	256	193	2.28556	-0.875	-2.01361	0.0441	0.894
SGK494-1	SGK494	x	AGGCTTCTCTACCAGTACTG	196	175	236	319	304	246	2.39094	-0.622	-2.01118	0.0443	0.894
NRBP2-3	NRBP2	x	CAGCACCAGCTGCTCGAACA	128	52	153	273	163	154	2.18752	-0.974	-2.01091	0.0443	0.894
BLK-10	BLK	x	TGGCGGGGCGTCCTTGTCTT	253	138	280	405	322	280	2.44716	-0.701	-2.00548	0.0449	0.894
SRPK2-6	SRPK2	x	GGCTGTCTCCGTATAATGCT	348	316	387	501	485	407	2.60959	-0.493	-2.00409	0.0451	0.894
MAP2K7-8	MAP2K7	x	GTGCAGCAAATGCGGCGCTC	315	154	170	340	361	268	2.42813	-0.719	-2.00406	0.0451	0.894
NEK9-8	NEK9	x	GTTGCGGGGACTCGAGTCCG	320	136	184	342	370	270	2.43136	-0.739	-1.9991	0.0456	0.894
CSK-3	CSK	x	ACTGCGGTAGAACTCATCCT	327	407	362	458	578	426	2.62941	-0.504	-1.99901	0.0456	0.894
CDK13-5	CDK13	x	CGCGGCAGCCGCCGAGAATA	361	208	251	374	466	332	2.52114	-0.62	-1.99772	0.0457	0.894
BRAF-8	BRAF	x	GGCAGGAAGACTCTAACGAT	311	289	232	412	221	293	2.46687	-0.191	-0.569659	0.569	0.976
FGFR2-10	FGFR2	x	GTCCGTGGTGTTAACACCGG	370	403	447	535	588	469	2.67117	-0.465	-1.99213	0.0464	0.894
MAPKAPK3-12	MAPKAPK3	x	TCCGCCGGGTGCAACTGGCG	245	285	218	302	459	302	2.48001	-0.61	-1.99137	0.0464	0.894
EPHB6-1	EPHB6	x	AAGACTTATAGAGCCCCCGT	277	137	214	378	301	261	2.41664	-0.698	-1.98364	0.0473	0.894
MAPKAPK5-3	MAPKAPK5	x	CTGGAATTAGTGGTCCAGTT	697	487	501	794	747	645	2.80956	-0.456	-1.98067	0.0476	0.894
FLT1-12	FLT1	x	GGCCTCTAAGTAATTTGACT	222	65	132	233	291	189	2.27646	-0.908	-1.97395	0.0484	0.894
FGFR4-7	FGFR4	x	CTGCTGGCCGGGCTGTATCG	444	320	377	611	473	445	2.64836	-0.511	-1.9732	0.0485	0.894
TTK-5	TTK	x	GCGCTTCCCCCAGATAAATA	247	71	101	305	232	191	2.28103	-0.943	-1.97113	0.0487	0.894
IKBKB-9	IKBKB	x	GATCCGTGCCCCTCTGTCGG	689	463	666	825	830	695	2.84198	-0.449	-1.97105	0.0487	0.894
MERTK-7	MERTK	x	TAGGGGCTTTGATTCGACAG	387	250	262	441	446	357	2.55267	-0.566	-1.96697	0.0492	0.894
EPHA10-17	EPHA10	x	GGTCTCCTTGCAGGTACCCG	523	193	258	547	512	407	2.60959	-0.706	-1.96672	0.0492	0.894
DYRK3-10	DYRK3	x	TCCAATACTATTCAGTCAGA	177	223	178	235	376	238	2.37658	-0.665	-1.96459	0.0495	0.894
DYRK3-11	DYRK3	x	TTGGTGGTCCCAATAATGGA	618	394	401	639	698	550	2.74036	-0.505	-1.96333	0.0496	0.894
SGK223-3	SGK223	x	CCGATGGTCCTCTTCCGGGT	706	325	491	716	785	605	2.78176	-0.565	-1.96285	0.0497	0.894
STRADB-4	STRADB	x	GGATAGAATCACGGCTTTCT	192	53	118	251	215	166	2.22011	-0.945	-1.96284	0.0497	0.894
STK17A-7	STK17A	x	CGCACCGAGCCCTTCCAGGA	701	414	524	698	841	636	2.80346	-0.494	-1.9584	0.0502	0.894
PAK1-7	PAK1	x	GCTGGTATTTCTCATCGGAG	344	93	180	310	435	272	2.43457	-0.857	-1.95806	0.0502	0.894
CDKL2-5	CDKL2	x	CCAAGTCATCAAGAATTGTG	326	419	376	495	548	433	2.63649	-0.481	-1.95771	0.0503	0.894
ABL1-6	ABL1	x	GACAGGTCAATTCCCGGGTA	273	168	194	295	366	259	2.4133	-0.643	-1.95609	0.0505	0.894
ZAP70-3	ZAP70	x	AGGCCCGACGGCCGGTTGCA	359	333	380	504	486	412	2.6149	-0.47	-1.95316	0.0508	0.894
CDC42BPA-1	CDC42BPA	x	ACATTCTCGAATACCTAGAA	132	149	82	230	189	156	2.19312	-0.792	-1.94918	0.0513	0.894
ALPK2-6	ALPK2	x	CGGATTACTCTAATGCAGTT	537	223	359	569	583	454	2.65706	-0.627	-1.94796	0.0514	0.894
MAP4K2-6	MAP4K2	x	GATTGCCTACGTCTGCCGAG	359	324	441	489	565	436	2.63949	-0.492	-1.94664	0.0516	0.894
CDK2-3	CDK2	x	ATTACCTTGATGAGGGGAAG	400	380	397	411	730	464	2.66652	-0.54	-1.9462	0.0516	0.894
MARK1-5	MARK1	x	TAATGGAGTTTCTACACCGG	386	124	209	499	330	310	2.49136	-0.79	-1.94497	0.0518	0.894
TAOK1-6	TAOK1	x	GATCTATTAACACGGTTTCA	247	272	204	394	323	288	2.45939	-0.573	-1.94355	0.0519	0.894
STK38-6	STK38	x	GTTCTTCATGTTGAGCGATA	176	143	131	330	175	191	2.28103	-0.751	-1.94106	0.0523	0.894
TXK-6	TXK	x	CGATATCCAGTTGGGCTGAT	1226	1247	1154	1451	1540	1324	3.12189	-0.307	-1.93993	0.0524	0.894
CDK2-4	CDK2	x	CAGAAACAAGTTGACGGGAG	306	147	345	400	452	330	2.51851	-0.679	-1.93938	0.0525	0.894
EPHA4-4	EPHA4	x	AGGGTATACCCCGCGAATGA	419	238	424	437	652	434	2.63749	-0.596	-1.93554	0.0529	0.894
MAP2K7-2	MAP2K7	x	AATGCGGCGCTCCGGGAACA	329	157	255	354	424	304	2.48287	-0.655	-1.93224	0.0533	0.894
PRKACB-7	PRKACB	x	CCTACCAGATATTTCTGAAG	469	270	384	545	539	441	2.64444	-0.534	-1.92923	0.0537	0.894
MLKL-5	MLKL	x	CCTGTTTCACCCATAAGCCA	425	305	382	497	543	430	2.63347	-0.488	-1.9256	0.0542	0.894
PHKG1-8	PHKG1	x	GATCATGCGAGCTCTGCTGG	220	210	225	319	324	260	2.41497	-0.558	-1.92372	0.0544	0.894
PRKCZ-14	PRKCZ	x	TCCAGAATCTATCTACCGCC	323	139	272	394	389	303	2.48144	-0.678	-1.92117	0.0547	0.894
MYLK-18	MYLK	x	TGCAGGATACCCAGACCCCG	245	185	258	396	297	276	2.44091	-0.595	-1.91832	0.0551	0.894
TXK-10	TXK	x	TGGTGATACCAGATTAACTC	253	259	201	365	335	283	2.45179	-0.558	-1.91769	0.0552	0.894
PTK6-9	PTK6	x	CTTCAAGTCCCGGACGGACG	275	348	397	494	471	397	2.59879	-0.505	-1.91591	0.0554	0.894
SPEG-14	SPEG	x	GGGACCGCTTCCCGACCCGA	625	407	671	794	778	655	2.81624	-0.469	-1.91498	0.0555	0.894
TAOK2-8	TAOK2	x	GTCCCGGCCCGGTGCATGTA	401	320	359	512	486	416	2.61909	-0.471	-1.91458	0.0555	0.894
CHUK-5	CHUK	x	CGGCTGGGCACCGGCGGCTT	399	140	176	390	416	304	2.48287	-0.758	-1.90857	0.0563	0.894
ITK-5	ITK	x	CCACTATAAATACCCGTTTC	622	432	555	694	759	612	2.78675	-0.438	-1.90589	0.0567	0.894
EPHB2-2	EPHB2	x	ACCAAGTTTATCCGGCGCCG	614	175	411	564	748	502	2.7007	-0.714	-1.90252	0.0571	0.894
RPL3-4	RPL3	p	CGTGCGGGAAGTCGACAGGC	152	97	154	207	237	169	2.22789	-0.725	-1.89947	0.0575	0.894
BRAF-2	BRAF	x	ATACCCAATAGAGTCCGAGG	117	50	114	136	94	102	2.0086	-0.296	-0.567893	0.57	0.976
CSNK1G3-4	CSNK1G3	x	AGGCTCTTGTGTTCTCTGTA	754	397	568	669	980	674	2.82866	-0.525	-1.89742	0.0578	0.894
ROCK2-5	ROCK2	x	GTCCCCCGGCGCGGTCTCGG	539	237	408	606	579	474	2.67578	-0.586	-1.88983	0.0588	0.894
MST1R-6	MST1R	x	GGCAGTCATCGGGCCGGTTA	270	135	180	290	332	241	2.38202	-0.673	-1.88224	0.0598	0.894
PTK2B-8	PTK2B	x	GATCGGGCCCAACATCCGGT	55	43	70	102	120	78	1.89209	-0.987	-1.87554	0.0607	0.894
CAMKK2-9	CAMKK2	x	GAGACTCCACTGTCGGCCGC	377	283	300	482	422	373	2.57171	-0.498	-1.87433	0.0609	0.894
NonTargetingControlGuideForHuman_0002	NonTargetingControlGuideForHuman_0002	n	CGCTTCCGCGGCCCGTTCAA	783	435	516	688	952	675	2.8293	-0.505	-1.87387	0.0609	0.894
TBK1-5	TBK1	x	ATTCCTACGAGGCCCTTCAA	434	151	268	503	417	355	2.55023	-0.694	-1.8729	0.0611	0.894
EPHA1-3	EPHA1	x	CAATTGGATCTACCGCGGGG	157	37	101	219	172	137	2.13672	-0.991	-1.86979	0.0615	0.894
IRAK3-7	IRAK3	x	GGCCCCACAGTTCCCCGCCA	586	168	362	652	559	465	2.66745	-0.703	-1.86925	0.0616	0.894
SRMS-3	SRMS	x	CCAAGGGCGAATTCGGAGTG	519	304	281	568	515	437	2.64048	-0.557	-1.86911	0.0616	0.894
WNK4-2	WNK4	x	CAGCGGAGTCCGGAGGATCG	341	260	247	349	476	335	2.52504	-0.545	-1.86843	0.0617	0.894
NEK4-4	NEK4	x	AGCTCGCCGCTCTCGGCTAG	572	397	449	785	536	548	2.73878	-0.483	-1.86449	0.0623	0.894
PRPF4B-9	PRPF4B	x	GGAGCAGATCACGCTTGCGA	199	167	221	272	317	235	2.37107	-0.59	-1.86413	0.0623	0.894
MAP3K15-10	MAP3K15	x	GGCGGTGGGAATGCTCCGGC	182	49	108	207	221	153	2.18469	-0.921	-1.86268	0.0625	0.894
TSSK6-9	TSSK6	x	GGTCGCGCGCCTGAACTCCG	468	302	435	541	584	466	2.66839	-0.486	-1.86178	0.0626	0.894
EPHA7-9	EPHA7	x	TCCTCTTTAGTCGAGGTTCG	582	709	551	825	783	690	2.83885	-0.389	-1.85758	0.0632	0.894
CDK20-5	CDK20	x	GCCGTCCTCCAACCGCCTTA	726	539	618	745	918	709	2.85065	-0.406	-1.85739	0.0633	0.894
CSNK1D-6	CSNK1D	x	CGGAGACATCTATCTCGGTG	307	155	236	358	358	283	2.45179	-0.622	-1.85415	0.0637	0.894
CHEK2-13	CHEK2	x	GGGCCCATAATCGAGCCCAG	438	154	235	454	437	344	2.53656	-0.692	-1.85206	0.064	0.894
DSTYK-6	DSTYK	x	GCGGATCATTCCGCCGCCGC	271	84	115	324	240	207	2.31597	-0.848	-1.84576	0.0649	0.894
ZAK-7	ZAK	x	GAGGGTACTCACCGGGGTGT	476	189	347	535	501	410	2.61278	-0.619	-1.83996	0.0658	0.894
AURKC-4	AURKC	x	GCCAACTCCTCTATTATCTG	478	273	311	556	470	418	2.62118	-0.535	-1.83599	0.0664	0.894
BRSK2-3	BRSK2	x	CAGTCGGGCGGGATAAAGTG	735	550	696	859	862	740	2.86923	-0.382	-1.835	0.0665	0.894
NLK-5	NLK	x	CAGCCGACCCCGGATGAAGA	243	139	158	236	337	223	2.3483	-0.671	-1.8344	0.0666	0.894
ILK-13	ILK	x	GACCTCGGAGAAGCTCTCTC	97	82	137	162	198	135	2.13033	-0.773	-1.83341	0.0667	0.894
PDK1-8	PDK1	x	GCGTAGAAGTCCACCTGGCC	325	359	255	520	377	367	2.56467	-0.519	-1.83152	0.067	0.894
TAOK2-2	TAOK2	x	AGCAGCTGAGCGGCTATAAG	515	272	397	599	536	464	2.66652	-0.524	-1.83123	0.0671	0.894
NEK6-14	NEK6	x	TAGATGCTCGCCTGGGACCC	169	138	224	332	226	218	2.33846	-0.657	-1.82928	0.0674	0.894
TAOK2-10	TAOK2	x	TACGGCAGTAGGCCCGGCGG	342	297	327	497	398	372	2.57054	-0.475	-1.8282	0.0675	0.894
PTK6-8	PTK6	x	CTGGGACTTCAAGTCCCGGA	212	96	159	303	215	197	2.29447	-0.734	-1.82727	0.0677	0.894
CSNK2A2-5	CSNK2A2	x	CAGGGCCCGGGTCTACGCCG	307	161	281	490	291	306	2.48572	-0.645	-1.82616	0.0678	0.894
BMPR2-3	BMPR2	x	AGATAATGCAGCCATAAGCG	244	217	160	377	256	251	2.39967	-0.613	-1.82168	0.0685	0.894
WNK4-5	WNK4	x	CGTGCCCTCGGGGGGTTCTT	400	240	170	477	367	331	2.51983	-0.644	-1.82046	0.0687	0.894
MKNK1-6	MKNK1	x	GGAGCCTATGCCAAAGTTCA	636	330	495	646	731	568	2.75435	-0.5	-1.81851	0.069	0.894
CIT-7	CIT	x	CTGACACTCTCCGATGTAAC	643	595	786	853	896	755	2.87795	-0.374	-1.81746	0.0691	0.894
TNIK-10	TNIK	x	GCGTGGCATCTCCACGCGGT	187	57	102	226	197	154	2.18752	-0.875	-1.81699	0.0692	0.894
GUCY2D-1	GUCY2D	x	CCAGCCGAATGCGCGAAGCA	227	234	162	301	318	248	2.39445	-0.576	-1.81659	0.0693	0.894
SPEG-12	SPEG	x	GCTCAGGTATTCCTCGTCGG	752	326	636	927	734	675	2.8293	-0.54	-1.81352	0.0698	0.894
ITK-6	ITK	x	CCTGAAACGGGTATTTATAG	245	110	197	295	295	228	2.35793	-0.681	-1.81337	0.0698	0.894
PRKG2-7	PRKG2	x	GGTCGACTAGAGGTGTTCCA	206	98	195	218	331	210	2.32222	-0.723	-1.80801	0.0706	0.897
CDK8-3	CDK8	x	AGTTCAGTTACCTCGGGGAA	392	242	379	520	445	396	2.5977	-0.515	-1.80584	0.0709	0.897
TP53RK-4	TP53RK	x	CGGGGCGGGCTCCTCGCCAT	304	112	239	321	388	273	2.43616	-0.699	-1.80538	0.071	0.897
TEX14-4	TEX14	x	GCCCAGTTGTATAGCTGCGT	482	305	361	486	587	444	2.64738	-0.487	-1.80308	0.0714	0.899
SGK494-3	SGK494	x	CCTCTGTAGGACCTTTACCT	487	341	455	549	616	490	2.6902	-0.446	-1.79998	0.0719	0.9
AURKB-4	AURKB	x	CTGGCCCTACGGCCGACAGA	346	420	319	454	541	416	2.61909	-0.46	-1.79962	0.0719	0.9
TRIB1-8	TRIB1	x	GGACGGGATGCGGGTCGGTC	251	206	290	299	433	296	2.47129	-0.556	-1.79913	0.072	0.9
PRKCZ-5	PRKCZ	x	CCAGAATCTATCTACCGCCG	232	111	157	262	273	207	2.31597	-0.683	-1.79905	0.072	0.9
MAPKAPK3-10	MAPKAPK3	x	GTCCGCCGGGTGCAACTGGC	398	175	285	450	419	345	2.53782	-0.603	-1.79716	0.0723	0.9
ULK2-5	ULK2	x	GACCTCGCAGATTATTTGCA	448	225	344	460	532	402	2.60423	-0.549	-1.79647	0.0724	0.9
TTBK1-9	TTBK1	x	GGTCCGACTCTCTCCGTCGA	441	361	369	515	535	444	2.64738	-0.428	-1.78613	0.0741	0.902
BRAF-4	BRAF	x	GAAGATCATCGAAATCAATT	230	154	206	218	188	199	2.29885	-0.0457	-0.130842	0.896	0.996	-0.708837
TXK-9	TXK	x	TCTTGATTGTAGAAGTACGG	191	165	144	287	222	202	2.30535	-0.611	-1.78282	0.0746	0.902
BMPR1B-5	BMPR1B	x	AGCCCCCACCCCCCGTCCAA	743	534	460	746	815	660	2.81954	-0.431	-1.78157	0.0748	0.902
NEK6-11	NEK6	x	GGACCTCTCGCAGATGATCA	921	448	817	938	1087	842	2.92531	-0.475	-1.78076	0.075	0.902
NTRK2-6	NTRK2	x	CCTAATATGTATTGGGATGT	232	228	225	362	293	268	2.42813	-0.52	-1.77951	0.0752	0.902
TTK-7	TTK	x	TGAACCGGAAAATGATTCTT	335	299	307	379	490	362	2.55871	-0.47	-1.77926	0.0752	0.902
PDK1-9	PDK1	x	GCTTTACAGATACTGTGATA	672	398	464	661	743	588	2.76938	-0.457	-1.77805	0.0754	0.902
TBK1-2	TBK1	x	AATCAAGAACTTATCTACGA	88	49	34	115	114	80	1.90309	-1.01	-1.77777	0.0754	0.902
NTRK3-2	NTRK3	x	ATTGCCGGCGGCCGGACGAT	631	444	544	769	664	610	2.78533	-0.409	-1.77602	0.0757	0.902
NIM1-7	NIM1	x	GAACCCCCACTATGCCCGGT	270	162	283	319	395	286	2.45637	-0.583	-1.77385	0.0761	0.902
NEK1-4	NEK1	x	AGGTTTATCTGGCAAGACTG	531	379	491	602	648	530	2.72428	-0.42	-1.77103	0.0766	0.902
FGFR4-2	FGFR4	x	CCCATAGGGACCCCTCGAAT	266	89	159	318	259	218	2.33846	-0.752	-1.76962	0.0768	0.902
TEX14-3	TEX14	x	GAATATACCGGATATCTTGA	351	162	209	351	389	292	2.46538	-0.62	-1.76947	0.0768	0.902
INSR-10	INSR	x	GTTACTTGGCCACTATCGAC	336	252	232	432	351	321	2.50651	-0.518	-1.76804	0.0771	0.902
LRRK2-8	LRRK2	x	GCTACTTACAAGGAATCGCT	193	127	164	205	299	198	2.29667	-0.643	-1.76553	0.0775	0.902
PRKD1-4	PRKD1	x	CTCGTCCGGGGACTACAGCC	375	166	258	441	370	322	2.50786	-0.606	-1.76299	0.0779	0.902
LCK-3	LCK	x	CCCAGATCTCCGTCGTGAGA	332	360	427	514	494	425	2.62839	-0.434	-1.76236	0.078	0.902
JAK1-5	JAK1	x	GTTGTGGACGATCAACGGGG	181	130	176	252	242	196	2.29226	-0.606	-1.75889	0.0786	0.905
GRK1-8	GRK1	x	GCTTGCCGGTCGCCTTCATC	276	194	250	354	336	282	2.45025	-0.524	-1.75726	0.0789	0.905
MYLK-1	MYLK	x	AACCAGACAACCTCGGGGTC	476	166	254	486	451	367	2.56467	-0.65	-1.7547	0.0793	0.905
NUAK2-4	NUAK2	x	CGGGCTAGCTCTGCGGCCGA	275	284	463	403	587	402	2.60423	-0.539	-1.75317	0.0796	0.905
DSTYK-4	DSTYK	x	CTCTCCTCCCTCACGGGCGG	315	355	288	386	497	368	2.56585	-0.467	-1.75198	0.0798	0.905
RIOK2-6	RIOK2	x	GAACGGCGGGTTTCTTACCG	153	98	90	162	217	144	2.15836	-0.737	-1.75194	0.0798	0.905
RPS6KB2-5	RPS6KB2	x	CATGGCGGCCGTGTTTGATT	953	540	755	908	1096	850	2.92942	-0.419	-1.73982	0.0819	0.905
UHMK1-1	UHMK1	x	AACTGCTTGAGGGCGCCGGG	172	111	232	277	262	211	2.32428	-0.651	-1.72973	0.0837	0.905
ERBB4-1	ERBB4	x	AAAGCCACAGCTTTACCCGC	414	384	447	502	598	469	2.67117	-0.406	-1.72685	0.0842	0.905
IKBKB-3	IKBKB	x	ACTGAGTGGCAGGCTTATCG	451	593	569	741	663	603	2.78032	-0.385	-1.7265	0.0843	0.905
NEK2-5	NEK2	x	CTTACAGGAGACATGTAATA	502	556	421	636	656	554	2.74351	-0.39	-1.72599	0.0843	0.905
SYK-6	SYK	x	CGCCAGAGCCGCAACTACCT	413	395	418	539	534	460	2.66276	-0.393	-1.72542	0.0845	0.905
MOK-8	MOK	x	GTGGAGATGTATTCCGTGTA	575	512	410	671	645	563	2.75051	-0.399	-1.7242	0.0847	0.905
PDK1-10	PDK1	x	GGTCTCTAGTTTATGCTGTA	502	240	229	347	663	396	2.5977	-0.642	-1.72393	0.0847	0.905
OBSCN-6	OBSCN	x	CGCGAACTCGCACCGGTAAA	549	739	652	829	831	720	2.85733	-0.36	-1.72128	0.0852	0.905
SYK-5	SYK	x	CCTGCCACCGGCGATGGCGT	218	250	238	340	322	274	2.43775	-0.492	-1.71964	0.0855	0.905
WEE1-12	WEE1	x	GAGCTAGAGAAAATCGGCTC	168	124	120	187	243	168	2.22531	-0.647	-1.71956	0.0855	0.905
ULK2-9	ULK2	x	GTGTGGATCCCCGATGTACA	606	469	571	793	641	616	2.78958	-0.386	-1.71701	0.086	0.905
STK16-1	STK16	x	AAAGGATTTGATCCTCGGTC	138	32	92	160	176	120	2.07918	-0.944	-1.71466	0.0864	0.905
EIF2AK1-1	EIF2AK1	x	ATATTCGGGGTCCGGGCCCT	385	82	194	360	401	284	2.45332	-0.788	-1.71432	0.0865	0.905
CDK11B-6	CDK11B	x	AGGATAAAGCTCGCCGGGAA	557	254	399	568	590	474	2.67578	-0.522	-1.71183	0.0869	0.905
NonTargetingControlGuideForHuman_0003	NonTargetingControlGuideForHuman_0003	n	ATCGTTTCCGCTTAACGGCG	717	354	709	809	845	687	2.83696	-0.479	-1.71169	0.087	0.905
PKDCC-3	PKDCC	x	CCTGGGGCGCCGTCGGACAG	399	290	359	475	473	399	2.60097	-0.44	-1.70715	0.0878	0.905
CSNK2A1-6	CSNK2A1	x	CAGCTACGACTAATAGACTG	657	610	576	776	778	679	2.83187	-0.339	-1.70614	0.088	0.905
CDK14-1	CDK14	x	AAAGACTGCACTTACCGAGC	196	107	127	171	296	179	2.25285	-0.704	-1.70492	0.0882	0.905
FLT1-8	FLT1	x	CTGATGGAAAACGCATAATC	185	166	302	390	271	263	2.41996	-0.603	-1.7034	0.0885	0.905
TESK2-8	TESK2	x	GGCTCATCTCGGAGAACCTC	135	90	114	146	223	142	2.15229	-0.707	-1.69759	0.0896	0.905
CDK1-7	CDK1	x	CATGGATTCTTCACTTGTTA	695	425	612	770	764	653	2.81491	-0.41	-1.69603	0.0899	0.905
MAPK6-2	MAPK6	x	ATACCTTCTCGACTAATTCC	274	114	202	301	313	241	2.38202	-0.642	-1.69437	0.0902	0.905
RPS6KA5-3	RPS6KA5	x	CGCTAAAGCACTCATTTCTT	313	385	281	386	516	376	2.57519	-0.467	-1.68971	0.0911	0.905
CDK6-5	CDK6	x	CGGGGAGGGCGCCTATGGGA	243	154	171	233	339	228	2.35793	-0.595	-1.6895	0.0911	0.905
PLK5-1	PLK5	x	AGGCCTCTTTAGGCGTGAAG	355	315	331	526	383	382	2.58206	-0.446	-1.68633	0.0917	0.905
NonTargetingControlGuideForHuman_0032	NonTargetingControlGuideForHuman_0032	n	CTAGCCGCCCAGATCGAGCC	227	149	229	307	286	240	2.38021	-0.556	-1.68622	0.0918	0.905
MAP3K10-10	MAP3K10	x	GTTGAGGCAGGCGCCCCTAA	706	452	511	768	706	629	2.79865	-0.406	-1.68538	0.0919	0.905
MAPK9-11	MAPK9	x	GCTGCATTTGATACAGTTCT	503	406	551	683	595	548	2.73878	-0.393	-1.68469	0.092	0.905
MAP4K4-11	MAP4K4	x	GCAGGCTCGTAGTGGGCTTT	1239	1221	1165	1506	1402	1307	3.11628	-0.267	-1.68448	0.0921	0.905
ADCK3-1	ADCK3	x	ATTGGCCGGCTGGCCAACTT	306	163	357	395	422	329	2.5172	-0.569	-1.68421	0.0921	0.905
MAST4-12	MAST4	x	CGGACTTTCGCCTTCCGGAC	812	464	442	769	802	658	2.81823	-0.456	-1.68383	0.0922	0.905
HIPK1-7	HIPK1	x	CGCATACTGCGGTGTGATGG	277	212	204	452	239	277	2.44248	-0.581	-1.68373	0.0922	0.905
ADCK5-4	ADCK5	x	GCAGGGTCCGGGTATACTCG	471	196	369	559	459	411	2.61384	-0.56	-1.6789	0.0932	0.905
MAPK8-11	MAPK8	x	GTGGTGTGAAAACATTCAAA	201	149	153	267	232	200	2.30103	-0.573	-1.67799	0.0933	0.905
DCLK3-4	DCLK3	x	CCGAGGCAAATCCTGCAAGT	346	237	292	451	363	338	2.52892	-0.481	-1.67706	0.0935	0.905
EPHA6-3	EPHA6	x	ACCCCGTACTTCAACCAAAG	208	207	153	290	263	224	2.35025	-0.546	-1.67686	0.0936	0.905
CIT-3	CIT	x	ATATGGAGCGCGGAATCCTT	242	178	216	272	339	249	2.3962	-0.527	-1.67646	0.0936	0.905
CDK18-6	CDK18	x	GACATGCGGCTGAGCGGCTT	359	242	314	493	361	354	2.549	-0.485	-1.67001	0.0949	0.905
CDK3-1	CDK3	x	ATCCAGTCTGATCTTCTTCA	424	378	426	526	543	459	2.66181	-0.385	-1.66928	0.0951	0.905
ERBB4-8	ERBB4	x	GAGAATTTACGCATTATTCG	329	261	313	388	432	345	2.53782	-0.446	-1.66812	0.0953	0.905
GAK-4	GAK	x	CGAAACTTCGAATAGTCAAT	286	216	245	354	341	288	2.45939	-0.481	-1.66712	0.0955	0.905
MAST4-16	MAST4	x	GCTGCGCATGCGCACGAGGT	105	100	108	152	180	129	2.11059	-0.67	-1.66659	0.0956	0.905
TNK1-1	TNK1	x	CGCTACGCGCAACCTACTGC	687	487	345	558	868	589	2.77012	-0.494	-1.66557	0.0958	0.905
WNK2-2	WNK2	x	ATTTGGCACAATGGTCCGGC	479	284	376	492	551	436	2.63949	-0.458	-1.66371	0.0962	0.905
SGK1-15	SGK1	x	GCGGCCCCGCCACAAAAAGA	202	62	89	155	267	155	2.19033	-0.843	-1.66189	0.0965	0.905
EGFR-13	EGFR	x	TGCAAATAAAACCGGACTGA	318	275	222	331	432	316	2.49969	-0.49	-1.66022	0.0969	0.905
SYK-2	SYK	x	AGCCCTTCAACCGGCCCCAA	342	104	144	326	324	248	2.39445	-0.725	-1.65951	0.097	0.905
PIM2-7	PIM2	x	GATTCCCCGGAATCGTGTGC	227	219	205	280	332	253	2.40312	-0.496	-1.65924	0.0971	0.905
DDR1-13	DDR1	x	GTGGAATGTCGCTTCCGGCG	188	208	282	319	328	265	2.42325	-0.517	-1.65839	0.0972	0.905
TGFBR2-6	TGFBR2	x	GCTTCTGCTGCCGGTTAACG	202	157	212	251	303	225	2.35218	-0.541	-1.65821	0.0973	0.905
STK32A-16	STK32A	x	TGGCTCGCAAAATTTCAAAG	82	52	78	108	141	92	1.96379	-0.817	-1.6581	0.0973	0.905
RPS6KA6-6	RPS6KA6	x	GCAATACCCAATCTATTTGC	354	300	325	388	494	372	2.57054	-0.434	-1.65659	0.0976	0.905
PKMYT1-5	PKMYT1	x	CAAGGACCGGGCCCGCAAGT	491	289	460	545	586	474	2.67578	-0.452	-1.65539	0.0978	0.905
SPEG-17	SPEG	x	TCAGGCCGCCTGTCGGCGTT	556	317	417	543	633	493	2.69285	-0.451	-1.655	0.0979	0.905
PTK2-4	PTK2	x	CATATTCTCCGCAATGGTTA	867	696	830	881	1132	881	2.94498	-0.335	-1.65497	0.0979	0.905
SGK223-7	SGK223	x	GTGGAGGGCCGGTCTTGGTA	384	176	292	377	457	337	2.52763	-0.554	-1.65251	0.0984	0.905
CSNK1E-2	CSNK1E	x	CGTAGCGGGCCGTGCCGGTC	614	407	470	671	640	560	2.74819	-0.399	-1.65196	0.0985	0.905
CDK4-10	CDK4	x	TACCTCTCGATATGAGCCAG	385	290	321	431	464	378	2.57749	-0.431	-1.65107	0.0987	0.905
CIT-8	CIT	x	GCGCGGAATCCTTTGGATGC	629	270	479	611	694	537	2.72997	-0.506	-1.65071	0.0988	0.905
TAOK2-12	TAOK2	x	TGCCATGGCCAATTTCCCGG	394	243	342	428	475	376	2.57519	-0.468	-1.65058	0.0988	0.905
ALPK3-2	ALPK3	x	CCCTATTTATAGCCGGTGGC	419	227	295	457	430	366	2.56348	-0.5	-1.65027	0.0989	0.905
PRKX-5	PRKX	x	GCTCCGGCGACAGCGCCTCA	373	323	411	427	565	420	2.62325	-0.427	-1.64881	0.0992	0.905
ADCK4-9	ADCK4	x	GGCCTACTTCGGGGGACCGG	132	54	93	158	163	120	2.07918	-0.787	-1.64828	0.0993	0.905
NIM1-9	NIM1	x	TAGGCTTCTACCGAATTCGA	223	158	231	302	287	240	2.38021	-0.53	-1.64447	0.1	0.905
BRSK2-15	BRSK2	x	GGGGAGGCTGACGCCTAAGG	421	241	329	416	508	383	2.5832	-0.484	-1.64366	0.1	0.905
PLK3-9	PLK3	x	TGCTGATAGGGAGTCGATCG	516	484	517	665	622	561	2.74896	-0.348	-1.64248	0.1	0.905
MAPK8-8	MAPK8	x	GAAGATTCTTGACTTCGGTC	256	205	247	356	304	274	2.43775	-0.484	-1.64107	0.101	0.905
PINK1-7	PINK1	x	GGCTGGCGGCGCGGTTGCAG	442	453	552	600	647	539	2.73159	-0.37	-1.63937	0.101	0.905
RAF1-6	RAF1	x	GACTTCTCCACGAACACAAA	52	96	86	144	126	101	2.00432	-0.791	-1.63932	0.101	0.905
SRPK2-5	SRPK2	x	GGAGCTTTCTGTTGAGGCTC	351	112	180	331	354	266	2.42488	-0.676	-1.63821	0.101	0.905
MELK-13	MELK	x	GGGGAAAACCAGTTCGTTTA	644	285	626	694	771	604	2.78104	-0.499	-1.63694	0.102	0.905
PRKCZ-6	PRKCZ	x	CGCCTCAAGGCGCATTACGG	496	254	211	477	470	382	2.58206	-0.564	-1.63684	0.102	0.905
PAK6-3	PAK6	x	CTGGGCCCCGCCGAGTTTCA	542	235	296	500	540	423	2.62634	-0.54	-1.63468	0.102	0.905
GUCY2D-6	GUCY2D	x	GCCCGCGTGTCGGGCCTCGT	117	24	28	114	129	82	1.91381	-1.11	-1.63323	0.102	0.905
TSSK3-9	TSSK3	x	GGTCCAGGGTACGGACGATT	289	183	207	302	348	266	2.42488	-0.522	-1.63233	0.103	0.905
DDR1-6	DDR1	x	CCGGGATGGTCGCCGCTGGA	418	286	385	461	518	414	2.617	-0.431	-1.63218	0.103	0.905
STK25-11	STK25	x	GGAACAGGACGCGCATGGGG	527	525	471	665	627	563	2.75051	-0.348	-1.62974	0.103	0.905
MERTK-2	MERTK	x	CAGAAAATGTTGACGGGCTC	139	79	112	192	162	137	2.13672	-0.686	-1.62771	0.104	0.905
MAP3K10-8	MAP3K10	x	GGTTGAGGCAGGCGCCCCTA	320	127	251	345	362	281	2.44871	-0.603	-1.62731	0.104	0.905
ACVR2A-9	ACVR2A	x	CCCCGGCGCCTCGGGAAAAT	561	144	275	553	481	403	2.60531	-0.662	-1.62557	0.104	0.905
EPHA3-7	EPHA3	x	GTACTGCAGTACATCCTTGG	540	470	478	579	695	552	2.74194	-0.361	-1.6238	0.104	0.905
ADCK5-3	ADCK5	x	CGCAGGGTCCGGGTATACTC	525	255	458	571	583	478	2.67943	-0.484	-1.62291	0.105	0.905
BCKDK-9	BCKDK	x	GTCGGTGGCCGACGTCGAGC	134	52	135	180	185	137	2.13672	-0.77	-1.62199	0.105	0.905
RPS6KB1-11	RPS6KB1	x	CTGTCTCGGAAGTCCGGGGC	550	374	418	549	636	505	2.70329	-0.405	-1.62126	0.105	0.905
DYRK4-7	DYRK4	x	GTTCTGGAGACAATCGGGAA	416	260	362	544	410	398	2.59988	-0.463	-1.61925	0.105	0.905
EPHB2-3	EPHB2	x	CATCTCCACGTGGATGCGGT	133	57	40	115	174	104	2.01703	-0.914	-1.61811	0.106	0.905
HIPK4-8	HIPK4	x	GGGCCCGGTAGAAGCGCGAC	428	282	400	452	551	423	2.62634	-0.439	-1.61678	0.106	0.905
MAP4K3-4	MAP4K3	x	CCGGCTTCGATTTGTCCCGC	369	314	404	462	497	409	2.61172	-0.404	-1.61544	0.106	0.905
PRKCI-6	PRKCI	x	GCCGCCGCCTGCGACCGTGT	212	62	69	271	147	152	2.18184	-0.87	-1.61258	0.107	0.905
SRPK2-1	SRPK2	x	AATCTAACCCTTGAAGGACC	123	145	96	168	210	148	2.17026	-0.639	-1.61233	0.107	0.905
MAPK3-10	MAPK3	x	GGGAGCCCCGTAGAACCGAG	467	294	319	481	500	412	2.6149	-0.446	-1.61225	0.107	0.905
GRK6-6	GRK6	x	CCTATTGCTCCCACAGGTGG	406	265	284	430	443	366	2.56348	-0.455	-1.61133	0.107	0.905
PRKCE-6	PRKCE	x	CTCTGGGGACTCTTGCGGCA	280	85	158	223	353	220	2.34242	-0.724	-1.61114	0.107	0.905
PRKCG-3	PRKCG	x	CCCCGGCGTAGGCGATTCAG	695	489	604	730	798	663	2.82151	-0.358	-1.61111	0.107	0.905
IKBKB-2	IKBKB	x	ACCACCGCTCTCGGTTCCGG	606	477	678	646	885	658	2.81823	-0.383	-1.60962	0.107	0.905
VRK3-11	VRK3	x	GGCTACCCCTGGTCACCTGA	778	510	687	822	870	733	2.8651	-0.362	-1.60847	0.108	0.905
MAPK6-6	MAPK6	x	GCTTTCTATACATACCTTAT	267	140	157	264	301	226	2.35411	-0.588	-1.60269	0.109	0.905
MAK-7	MAK	x	CTTGCTGTCGGTCGTTTCTT	636	343	505	584	760	566	2.75282	-0.442	-1.60157	0.109	0.905
RPS6KC1-10	RPS6KC1	x	TTCACAGCTTCTCGACGGGT	281	322	254	306	492	331	2.51983	-0.482	-1.60145	0.109	0.905
CDC42BPA-5	CDC42BPA	x	CTTCTTCCTTATCTCGGACA	319	339	240	402	412	342	2.53403	-0.443	-1.59995	0.11	0.905
PRKACA-3	PRKACA	x	CCCGAAGGAGCCCGTGCCGA	231	59	149	250	246	187	2.27184	-0.761	-1.59969	0.11	0.905
PIM3-4	PIM3	x	CGGGTAGCCGCATCGCCGAC	468	425	381	535	564	475	2.67669	-0.372	-1.59887	0.11	0.905
CDK5-13	CDK5	x	TCCTCTTCCAGCTACTAAAA	120	42	53	111	155	96	1.98227	-0.892	-1.59793	0.11	0.905
FGFR4-13	FGFR4	x	GGTGTACTCGCCTGCGTCCT	887	806	917	1067	1051	946	2.97589	-0.284	-1.59744	0.11	0.905
CDC42BPG-3	CDC42BPG	x	CAGGTACTCCTCGTCTTGGA	384	486	457	590	554	494	2.69373	-0.371	-1.59711	0.11	0.905
PAK4-6	PAK4	x	CCCTAACGGGCCATCAGCGG	276	113	120	297	245	210	2.32222	-0.676	-1.59627	0.11	0.905
ROS1-2	ROS1	x	AGAGAACTGCTCAAACATCG	78	129	141	183	185	143	2.15534	-0.666	-1.596	0.11	0.905
TRPM6-10	TRPM6	x	GTGTATCCTCTACCGGGCAA	743	479	534	719	805	656	2.8169	-0.381	-1.59587	0.111	0.905
SIK3-10	SIK3	x	TCGTAGTAGCCGATACGGGC	159	83	86	182	174	137	2.13672	-0.703	-1.59471	0.111	0.905
MAP3K13-10	MAP3K13	x	GCGGGCGAATAATTTATACA	223	40	93	229	208	159	2.2014	-0.881	-1.5933	0.111	0.905
MAP2K4-6	MAP2K4	x	CGGGGACCCTACGGGGCCGG	268	53	144	292	249	201	2.3032	-0.803	-1.59262	0.111	0.905
PAK4-13	PAK4	x	TCAGGGGGAGCCTCATGACG	267	348	348	364	511	368	2.56585	-0.447	-1.59058	0.112	0.905
MAST2-10	MAST2	x	TGGTATCGCTCTGAGCGGGC	300	177	266	395	311	290	2.4624	-0.511	-1.59053	0.112	0.905
PDGFRA-8	PDGFRA	x	GTACACTTTGACGGTCCCCG	353	258	249	425	362	329	2.5172	-0.457	-1.58848	0.112	0.905
RPL3-2	RPL3	p	CCTCTACCGGCGGGATTTGA	316	113	142	311	293	235	2.37107	-0.666	-1.58694	0.113	0.905
MAP2K4-5	MAP2K4	x	CGCCGGGGACCCTACGGGGC	66	2	22	76	90	51	1.70757	-1.47	-1.58615	0.113	0.905
SIK2-8	SIK2	x	GGTGGGGTTCTACGACATCG	318	277	337	459	374	353	2.54777	-0.423	-1.58477	0.113	0.905
DCLK3-8	DCLK3	x	GCATCTGATAATTTCACCCG	610	214	399	641	549	483	2.68395	-0.545	-1.58444	0.113	0.905
MARK2-9	MARK2	x	GCCGGGGGTCCTTGTAGTCA	289	103	241	318	335	257	2.40993	-0.63	-1.58371	0.113	0.905
EGFR-7	EGFR	x	CTGCCCGGCGAGTCGGGCTC	227	104	212	265	287	219	2.34044	-0.609	-1.58361	0.113	0.905
STK4-8	STK4	x	GTCCACTTTCTTACCCTCAT	821	776	860	876	1155	898	2.95328	-0.31	-1.58157	0.114	0.905
RNASEL-5	RNASEL	x	GCAATCGCTGCGAGGATAAA	544	250	380	486	616	455	2.65801	-0.494	-1.58043	0.114	0.905
WEE1-15	WEE1	x	GGGGCCGCCGGCGACTTGAC	413	162	307	369	502	351	2.54531	-0.567	-1.57912	0.114	0.905
PRKCI-8	PRKCI	x	GGCGTCCAAGTCCCCATATT	874	401	573	904	774	705	2.84819	-0.446	-1.57908	0.114	0.905
PTK7-4	PTK7	x	CACGGAGCGGCGTTTCGCCC	1	6	2	9	25	9	0.954243	-2.5	-1.57497	0.115	0.905
PRKCG-9	PRKCG	x	TTCGGGTCTTCTGTTTCGTC	157	117	94	180	200	150	2.17609	-0.631	-1.57484	0.115	0.905
ALK-1	ALK	x	CTGGGAGGCGCGAATTGCCG	333	344	275	433	411	359	2.55509	-0.411	-1.57324	0.116	0.905
PDIK1L-4	PDIK1L	x	CCACAAATAATAGGCGCTTC	687	623	673	916	734	727	2.86153	-0.32	-1.57312	0.116	0.905
TNK1-3	TNK1	x	GCCCGGGGCCGCTACGTCAT	384	239	224	346	453	329	2.5172	-0.501	-1.57244	0.116	0.905
HIPK1-23	HIPK1	x	TGGAGAGTTGCTACCATTAG	490	580	377	654	607	542	2.734	-0.386	-1.57188	0.116	0.905
NEK9-6	NEK9	x	GCCATAATAATCTGATCCGA	70	40	61	103	102	75	1.87506	-0.847	-1.57177	0.116	0.905
FES-7	FES	x	GCCAGTACCGAGCTCTGGCA	632	245	497	607	696	535	2.72835	-0.508	-1.57176	0.116	0.905
LTK-5	LTK	x	CAGCGCCCCGCCTAGTATCT	728	392	628	694	862	661	2.8202	-0.417	-1.57063	0.116	0.905
MOK-7	MOK	x	GTATTCCGTGTACGGCTGCT	348	339	352	428	477	389	2.58995	-0.386	-1.57054	0.116	0.905
GRK5-10	GRK5	x	TGAGAAGCAGATCCTCGAGA	346	425	339	486	483	416	2.61909	-0.389	-1.56972	0.116	0.905
ZAK-1	ZAK	x	ACCTGTGACAATGCCATAGT	458	638	587	616	839	628	2.79796	-0.375	-1.56933	0.117	0.905
TRPM7-5	TRPM7	x	GCAAATCTTTCGAGATGATC	328	272	325	444	379	350	2.54407	-0.416	-1.56709	0.117	0.905
PLK3-10	PLK3	x	TTCAGGTCAGCCGTCTCAAA	390	494	538	572	655	530	2.72428	-0.372	-1.56626	0.117	0.905
SRMS-6	SRMS	x	GGTACTTTAGCGGGGTCAGT	474	147	356	512	469	392	2.59329	-0.591	-1.56408	0.118	0.905
CSNK2A1-3	CSNK2A1	x	AGTCACATGTGGTGGAATGG	438	587	566	642	714	589	2.77012	-0.354	-1.56239	0.118	0.905
MAP3K7-5	MAP3K7	x	CGAGTCATCAGGCTCTCAAT	483	434	400	571	553	488	2.68842	-0.356	-1.55918	0.119	0.905
TYK2-8	TYK2	x	GCTCCTTCCGCCGGCATATC	662	274	360	647	579	504	2.70243	-0.505	-1.55859	0.119	0.905
CDK17-10	CDK17	x	TATACATAGACGGATCTCAA	88	159	188	198	253	177	2.24797	-0.637	-1.55814	0.119	0.905
CHEK1-9	CHEK1	x	TAGTAAAATTCTATGGTCAC	337	250	383	502	380	370	2.5682	-0.448	-1.55773	0.119	0.905
MAST3-10	MAST3	x	TTTCAGCCCGGGCCGTGCAA	863	810	917	1120	981	938	2.9722	-0.283	-1.55762	0.119	0.905
CDK11B-10	CDK11B	x	CTCGATGGGCGACAGGGCAG	344	216	366	459	394	356	2.55145	-0.466	-1.55726	0.119	0.905
EPHA4-2	EPHA4	x	ACACCGAGATCCGGGATGTA	445	371	424	570	497	461	2.6637	-0.368	-1.55568	0.12	0.905
CIT-10	CIT	x	GTTACATCGGAGAGTGTCAG	518	354	347	578	503	460	2.66276	-0.412	-1.55528	0.12	0.905
SGK3-5	SGK3	x	GCAGCTTTCCTTGTAGTCCA	618	502	537	687	702	609	2.78462	-0.33	-1.55436	0.12	0.905
DYRK2-11	DYRK2	x	GCTCCCGCCGCCTACCCGAC	450	197	254	405	464	354	2.549	-0.533	-1.55381	0.12	0.905
FRK-9	FRK	x	GTATAAAACCGTGGACCAAT	241	208	183	309	279	244	2.38739	-0.481	-1.5533	0.12	0.905
CAMK1-1	CAMK1	x	AAAAAGGCTTCTACACGGAG	180	153	225	265	267	218	2.33846	-0.516	-1.55326	0.12	0.905
CDC42BPG-7	CDC42BPG	x	GGCACGTCAGGCACGTCCGG	213	261	236	364	288	272	2.43457	-0.462	-1.55247	0.121	0.905
PAN3-1	PAN3	x	AGTATGTGGAGTAATCTTGG	233	186	265	290	346	264	2.4216	-0.48	-1.55235	0.121	0.905
IRAK2-7	IRAK2	x	CGCTGAGCGCGTCCATGTTG	563	287	370	642	482	469	2.67117	-0.467	-1.55073	0.121	0.905
CDK1-15	CDK1	x	TATACCAAAATAGAGAAAAT	172	89	146	230	189	165	2.21748	-0.627	-1.55033	0.121	0.905
FGFR4-12	FGFR4	x	GGTAACTGTGCCTATTCGAG	507	557	430	591	681	553	2.74273	-0.353	-1.54934	0.121	0.905
PIK3CA-10	PIK3CA	x	TTCTCGGGATACAGACCAAT	260	140	192	286	288	233	2.36736	-0.54	-1.54802	0.122	0.905
IKBKE-10	IKBKE	x	GGGGCTGCTTGCCGTCGTGT	161	79	145	230	174	158	2.19866	-0.654	-1.54685	0.122	0.905
PIK3CG-1	PIK3CG	x	ACTGTGAGGTCGGTGTTCCG	1	14	7	26	30	16	1.20412	-1.93	-1.54676	0.122	0.905
JAK1-4	JAK1	x	GATATTGAGAACGAGTGTCT	372	278	282	356	487	355	2.55023	-0.44	-1.5462	0.122	0.905
CDC42BPG-9	CDC42BPG	x	TCAGCAGCGGCCCCCTACGG	202	86	207	226	289	202	2.30535	-0.642	-1.54594	0.122	0.905
NEK1-11	NEK1	x	GTTCGTCCAGGATTTCCTTA	823	596	718	759	1054	790	2.89763	-0.348	-1.54506	0.122	0.905
MAP4K2-1	MAP4K2	x	AGAGATAAGACTCGCTGGTA	534	455	481	566	680	543	2.7348	-0.346	-1.54459	0.122	0.905
PAK3-8	PAK3	x	GGGGTTTGATGCAGTCACCG	382	218	491	501	521	423	2.62634	-0.491	-1.54386	0.123	0.905
MLKL-10	MLKL	x	GGCAGCCTTGAAGCGGTTCA	574	297	368	555	572	473	2.67486	-0.448	-1.54204	0.123	0.905
CSNK2A3-5	CSNK2A3	x	GAAAGCTACGACTAATAGAC	218	163	202	331	226	228	2.35793	-0.519	-1.54106	0.123	0.905
NEK1-10	NEK1	x	GGTATTCCATATTTAGCGGC	251	145	251	327	293	253	2.40312	-0.523	-1.54033	0.123	0.905
EPHA3-6	EPHA3	x	GGATCTCTTATCCATCACAT	61	11	39	125	44	56	1.74819	-1.19	-1.53776	0.124	0.907
MAP3K2-6	MAP3K2	x	GAGCTACCCAGATAATCATC	487	431	538	603	628	537	2.72997	-0.343	-1.53581	0.125	0.907
PRKCQ-7	PRKCQ	x	GCGCCGGGGTGCCATCAAGC	300	99	197	303	312	242	2.38382	-0.63	-1.53309	0.125	0.907
CAMKK2-8	CAMKK2	x	GAGACAGCTTGCGACCGGAG	134	191	192	189	323	206	2.31387	-0.571	-1.53267	0.125	0.907
RAF1-4	RAF1	x	CCCAACAATCTGAGCCCAAC	338	359	404	582	393	415	2.61805	-0.41	-1.53191	0.126	0.907
TSSK2-10	TSSK2	x	TCTTTGAGACCTCTGACGGA	289	223	197	390	274	275	2.43933	-0.49	-1.53185	0.126	0.907
NEK10-4	NEK10	x	CCGAGATACTAATGTTCTAT	455	455	459	596	556	504	2.70243	-0.336	-1.52987	0.126	0.907
ICK-9	ICK	x	GGAATGCATGAACCTTCGGG	111	67	81	129	152	108	2.03342	-0.703	-1.52918	0.126	0.907
PRKCG-8	PRKCG	x	GGTGCACAAGCCCGTAGAGG	281	123	232	329	298	253	2.40312	-0.564	-1.52648	0.127	0.907
NUAK1-9	NUAK1	x	TTCACCCCGTGCGGCTTCCT	273	203	228	459	445	322	2.50786	-0.946	-3.40442	0.000663	0.657
DDR2-9	DDR2	x	TGTTTGAATTTGACCGCATC	422	562	381	547	639	510	2.70757	-0.382	-1.52521	0.127	0.907
SGK223-6	SGK223	x	GTGCCGAAGTCTCGCAGGTG	457	236	340	492	455	396	2.5977	-0.46	-1.5244	0.127	0.907
SRPK1-9	SRPK1	x	TGGTAGATCACTCTCAGAGT	234	171	245	265	344	252	2.4014	-0.491	-1.52426	0.127	0.907
MYLK2-3	MYLK2	x	AGCCTTGGGCTTCTTGACGC	569	361	366	546	600	488	2.68842	-0.408	-1.52372	0.128	0.907
SCYL3-3	SCYL3	x	GATAGTAAGGTGCAGAGCGC	212	202	219	243	346	244	2.38739	-0.481	-1.52323	0.128	0.907
TSSK6-6	TSSK6	x	GAGCGAACTCGGTTATAAGC	133	105	147	180	204	154	2.18752	-0.581	-1.523	0.128	0.907
MAP3K8-9	MAP3K8	x	TGCCAAGTATACCTTTCCAA	395	231	318	438	419	360	2.5563	-0.445	-1.52242	0.128	0.907
CDK19-7	CDK19	x	GAAGCACCCAATTTGCATGG	570	477	509	605	702	573	2.75815	-0.333	-1.5215	0.128	0.907
TIE1-4	TIE1	x	CCCCTGCGCCTGGCGCGCAA	501	404	500	607	584	519	2.71517	-0.347	-1.52091	0.128	0.907
STK32A-5	STK32A	x	CATGAATAAACAAAAGTGCG	212	164	190	221	317	221	2.34439	-0.512	-1.52064	0.128	0.907
SIK2-2	SIK2	x	ATTGCGAGCACCTTATCCGA	200	256	270	275	398	280	2.44716	-0.476	-1.52056	0.128	0.907
SGK2-2	SGK2	x	ATGCAGGGGTTGCTTACCTC	363	376	497	588	488	462	2.66464	-0.385	-1.51916	0.129	0.907
PIM1-13	PIM1	x	GGCTTCGGCTCGGTCTACTC	106	96	170	175	208	151	2.17898	-0.627	-1.51898	0.129	0.907
SGK1-9	SGK1	x	CTTATCAGAGGCATGTAGCA	336	394	493	474	599	459	2.66181	-0.396	-1.51824	0.129	0.907
TP53RK-6	TP53RK	x	GCCGGGTGCCGGTAGCCCTT	53	32	18	46	101	50	1.69897	-1.1	-1.51816	0.129	0.907
MAP3K2-5	MAP3K2	x	CTTACTTGGTCCATGCTCTC	549	674	506	742	708	636	2.80346	-0.331	-1.51784	0.129	0.907
FLT1-13	FLT1	x	GTAAGACCGCTTGCCAGCTA	269	295	329	451	345	338	2.52892	-0.419	-1.51771	0.129	0.907
NTRK2-17	NTRK2	x	TGTGTGGCGGAAAATCTTGT	231	242	194	312	297	255	2.40654	-0.454	-1.51451	0.13	0.907
ADCK4-7	ADCK4	x	GGAGTGTGACTACCGTCGTG	460	280	340	528	439	409	2.61172	-0.426	-1.51309	0.13	0.907
EPHB2-6	EPHB2	x	GCCACGGCGCCGGATAAACT	888	394	486	853	756	675	2.8293	-0.449	-1.51238	0.13	0.907
NEK11-8	NEK11	x	GGAGTTTCTCGACTTCTAAT	274	48	138	265	265	198	2.29667	-0.789	-1.51228	0.13	0.907
TGFBR2-2	TGFBR2	x	CCCGACTTCTGAACGTGCGG	356	203	237	448	303	309	2.48996	-0.501	-1.51174	0.131	0.907
CLK1-2	CLK1	x	AACGGGGAGCCTCGCCTTTC	372	330	336	444	452	387	2.58771	-0.373	-1.51039	0.131	0.907
MAPK14-5	MAPK14	x	CAGATCTGCCCCCATGAGAT	326	181	337	402	385	326	2.51322	-0.484	-1.51024	0.131	0.907
TSSK2-6	TSSK2	x	GAGATTCCTTCCTCGGGAGA	365	136	240	372	359	294	2.46835	-0.565	-1.51013	0.131	0.907
GRK4-9	GRK4	x	GTTCCCCTCTTAGGTAGTTA	725	562	778	830	888	757	2.8791	-0.32	-1.50955	0.131	0.907
CAMK1D-6	CAMK1D	x	CGTGTACTATCTCCACAGAA	364	272	325	477	375	363	2.55991	-0.411	-1.50472	0.132	0.907
NUAK1-7	NUAK1	x	GGCGGGGGACCGCCCCGACT	117	37	62	200	145	112	2.04922	-1.26	-2.37268	0.0177	0.894
PRKAA2-4	PRKAA2	x	CGGATCTTCTTAAATAACGT	52	24	20	110	33	48	1.68124	-1.16	-1.50428	0.133	0.907
HIPK1-18	HIPK1	x	GTCAATGACCTTCACTCGGT	417	380	406	461	568	446	2.64933	-0.36	-1.50096	0.133	0.907
PINK1-5	PINK1	x	GCCGGGCCTACGGCTTGGGG	128	49	124	142	193	127	2.1038	-0.739	-1.50027	0.134	0.907
BRSK1-4	BRSK1	x	CCGATAGGGGCCCACATATT	301	124	187	266	343	244	2.38739	-0.578	-1.49478	0.135	0.908
TSSK2-1	TSSK2	x	ATATGCTGCCGACCCGCAGA	307	311	347	473	372	362	2.55871	-0.393	-1.49292	0.135	0.908
NUAK1-6	NUAK1	x	GCCCCCGCCACCGCCTCTCG	542	167	258	640	561	434	2.63749	-0.898	-2.36794	0.0179	0.894
CDK9-5	CDK9	x	CTACCCTTGCAGCGGTTATA	505	308	381	509	542	449	2.65225	-0.401	-1.48882	0.137	0.908
PKN2-7	PKN2	x	GCAGAATCTCCCCCCGTTCG	412	133	274	477	342	328	2.51587	-0.585	-1.4888	0.137	0.908
PKMYT1-3	PKMYT1	x	AGCTCGGGGGCCATGTAGCG	582	301	415	617	544	492	2.69197	-0.424	-1.4829	0.138	0.908
EPHB1-8	EPHB1	x	TCGGACCGGTTATTACCGAG	409	348	373	513	454	419	2.62221	-0.36	-1.48137	0.139	0.908
WEE1-19	WEE1	x	TCTACGACGACACTGTCCTG	218	246	162	316	267	242	2.38382	-0.482	-1.48	0.139	0.908
PAN3-10	PAN3	x	GTCTTACCATGGGCTGAATA	285	452	300	528	404	394	2.5955	-0.431	-1.47964	0.139	0.908
TTN-11	TTN	x	CATTCCCAAAGCGGTCCGGG	553	481	485	530	763	562	2.74974	-0.353	-1.47793	0.139	0.908
STK38L-8	STK38L	x	GGTATGGTTGCTCATAGGAA	408	217	260	405	410	340	2.53148	-0.466	-1.47791	0.139	0.908
ADCK4-4	ADCK4	x	CTCGAGAGCGGTCACTCAGC	297	223	174	313	331	268	2.42813	-0.477	-1.47472	0.14	0.908
CDK13-8	CDK13	x	GCTCCTTGGACGACTTAGTC	335	125	189	396	258	261	2.41664	-0.596	-1.47379	0.141	0.908
DSTYK-8	DSTYK	x	GGCACTTGACGTTACAATCC	256	335	311	421	373	339	2.5302	-0.401	-1.47367	0.141	0.908
TTBK2-9	TTBK2	x	GGAGCAAGTAGGCTCTATTA	323	174	315	443	319	315	2.49831	-0.493	-1.47175	0.141	0.908
BMX-1	BMX	x	ATAGTGGGTTCTTCGTGGAC	575	215	393	532	580	459	2.66181	-0.496	-1.47078	0.141	0.908
AKT3-1	AKT3	x	AAGAAGGTTGGGTTCAGAAG	401	336	385	524	439	417	2.62014	-0.364	-1.47056	0.141	0.908
ADCK4-8	ADCK4	x	GGCCCCTCGAACTGTACATA	592	202	402	587	551	467	2.66932	-0.513	-1.47049	0.141	0.908
PRKAA1-7	PRKAA1	x	GGAACATGAATGGTTTAAAC	38	61	27	89	71	57	1.75587	-0.93	-1.46852	0.142	0.908
NTRK2-16	NTRK2	x	TCCGGTTCCTAATATGTATT	923	530	667	835	975	786	2.89542	-0.357	-1.46818	0.142	0.908
MAPK10-1	MAPK10	x	ACAGGGATTCGATAAACAAG	135	131	122	199	178	153	2.18469	-0.543	-1.46677	0.142	0.908
LMTK2-10	LMTK2	x	GGACCGGCTGGGTCGTGAAA	355	143	204	312	374	278	2.44404	-0.552	-1.46645	0.143	0.908
IRAK4-7	IRAK4	x	GAACGACCCATTTCTGTTGG	861	683	907	961	1037	890	2.94939	-0.29	-1.46641	0.143	0.908
CHUK-3	CHUK	x	ATAGTTCTTCAGGATGTTGG	394	313	287	415	454	373	2.57171	-0.391	-1.46604	0.143	0.908
IKBKE-8	IKBKE	x	GCCCCAGCAAAAAGCGTTCG	446	180	213	413	400	330	2.51851	-0.54	-1.46599	0.143	0.908
MAP2K2-6	MAP2K2	x	GGCTTCCTCCGGGCCAGCAT	214	96	117	214	222	173	2.23805	-0.615	-1.46567	0.143	0.908
STK38L-4	STK38L	x	ATCTCTTTCTGCTCGGATAT	414	399	504	624	499	488	2.68842	-0.355	-1.46497	0.143	0.908
NUAK1-5	NUAK1	x	CTCAATAGTGGCCCGGCGAT	455	229	281	452	439	371	2.56937	-0.47	-1.48891	0.137	0.908
MARK1-4	MARK1	x	GTCATGGAATACGCGAGTGG	402	420	404	541	492	452	2.65514	-0.338	-1.46411	0.143	0.908
MAPKAPK2-11	MAPKAPK2	x	TCTGCAGGCCGGACTTGACG	162	207	161	391	299	244	2.38739	-0.966	-3.02446	0.00249	0.894
AKT2-1	AKT2	x	ACGTGGATTCTCCAGACGAG	257	213	166	322	268	245	2.38917	-0.477	-1.46157	0.144	0.908
MUSK-8	MUSK	x	GAACTTCTCCCCATGCTTAT	636	448	570	773	625	610	2.78533	-0.342	-1.45973	0.144	0.908
MAPK1-4	MAPK1	x	CCCGGAGATGGTCCGCGGGC	117	26	81	165	108	99	1.99564	-0.87	-1.45899	0.145	0.908
EPHA6-21	EPHA6	x	GCGATCACCCAAATCCATCT	359	285	267	427	375	343	2.53529	-0.401	-1.45898	0.145	0.908
CAMK1G-9	CAMK1G	x	TGATCTTAGAGTTCTCTTCA	430	232	334	444	454	379	2.57864	-0.436	-1.45893	0.145	0.908
IKBKB-5	IKBKB	x	ATGAAGGTATCTAAGCGCAG	165	172	155	223	237	190	2.27875	-0.488	-1.45855	0.145	0.908
SGK1-10	SGK1	x	GAAGGTTCTTGGATCGGGCT	459	206	203	398	436	340	2.53148	-0.527	-1.45767	0.145	0.908
SLK-1	SLK	x	AACTGGGCGACGGAGCCTTT	273	145	262	350	293	265	2.42325	-0.504	-1.4569	0.145	0.908
NUAK1-8	NUAK1	x	GTCAATGGGAGACCTTACCG	384	250	353	560	338	377	2.57634	-0.449	-1.45575	0.145	0.909
CSNK1A1-4	CSNK1A1	x	CACCGGGTTCTTACCGTATG	487	227	412	556	474	431	2.63448	-0.456	-1.4554	0.146	0.909
IRAK3-6	IRAK3	x	GCAGCCAACTCTAGTATGTT	1224	1012	1136	1362	1306	1208	3.08207	-0.247	-1.45432	0.146	0.909
CSNK2A2-1	CSNK2A2	x	AACTGGTTCGAAAACTTGGT	305	283	439	444	462	387	2.58771	-0.404	-1.44758	0.148	0.912
PTK2-5	PTK2	x	CCATATTCTCCGCAATGGTT	465	432	530	552	644	525	2.72016	-0.33	-1.44652	0.148	0.912
CDKL5-6	CDKL5	x	GGGCTCCGCAATTTGGGCCC	381	134	362	386	471	347	2.54033	-0.552	-1.44553	0.148	0.912
DAPK1-7	DAPK1	x	TACCAGAGTATCATCGCTTC	314	301	242	358	396	322	2.50786	-0.4	-1.44529	0.148	0.912
DYRK1B-2	DYRK1B	x	CACAGAGAGCTTACGCAGCG	366	251	361	420	440	368	2.56585	-0.399	-1.44524	0.148	0.912
MAPK8-9	MAPK8	x	GAATCAGACTCATGCCAAGC	230	217	260	314	316	267	2.42651	-0.419	-1.43969	0.15	0.914
TTBK2-6	TTBK2	x	CATTAGTACCACTCTCCGGC	333	172	313	448	317	317	2.50106	-0.488	-1.43875	0.15	0.914
DYRK3-6	DYRK3	x	GTCTCGAGGTACATGAATAT	450	367	289	553	420	416	2.61909	-0.4	-1.43856	0.15	0.914
SRPK2-8	SRPK2	x	GTCGGAATGAGCTCCCGGAA	166	99	121	165	220	154	2.18752	-0.581	-1.4384	0.15	0.914
BTK-4	BTK	x	CGCTTCCTTAGTTCTTCAGT	1182	735	1076	1089	1402	1097	3.04021	-0.32	-1.43817	0.15	0.914
TNNI3K-5	TNNI3K	x	GATATACAGCAGGTTGGATA	238	184	236	274	323	251	2.39967	-0.445	-1.43799	0.15	0.914
MYO3B-7	MYO3B	x	CATCTTGTACGGGGCCCTCT	579	197	254	548	453	406	2.60853	-0.544	-1.43386	0.152	0.914
MAP3K7-7	MAP3K7	x	GCGTGGGCAGCAGTATAATA	378	194	271	398	375	323	2.5092	-0.46	-1.43362	0.152	0.914
ADRBK2-3	ADRBK2	x	CATAGGATTATTGGACGAGG	481	266	369	431	566	423	2.62634	-0.422	-1.43304	0.152	0.914
EIF2AK3-9	EIF2AK3	x	TCGTCTGGTTCCGGACCCCG	491	311	360	480	532	435	2.63849	-0.386	-1.4318	0.152	0.914
MAST2-5	MAST2	x	GGTATCGCTCTGAGCGGGCT	165	111	174	296	154	180	2.25527	-0.585	-1.43173	0.152	0.914
SNRK-3	SNRK	x	CTGGATAAAACCTTGGGTCG	314	108	185	249	363	244	2.38739	-0.597	-1.43107	0.152	0.914
MAP2K5-3	MAP2K5	x	AGTCCACCGCGCCACTATTT	1061	848	1162	1202	1267	1108	3.04454	-0.27	-1.4299	0.153	0.914
EGFR-1	EGFR	x	ACCTAGAAATCATACGCGGC	445	107	177	497	276	300	2.47712	-0.67	-1.429	0.153	0.914
TEC-4	TEC	x	GATTACTCACCCTCCAAACT	208	119	187	227	265	201	2.3032	-0.522	-1.42885	0.153	0.914
PSKH2-3	PSKH2	x	ACGTGGCGCTTTACCTGGCA	457	438	449	483	650	495	2.69461	-0.339	-1.42739	0.153	0.914
MARK2-12	MARK2	x	TCGCTGAAGCGCCGCTGCTT	390	179	118	388	309	277	2.44248	-0.606	-1.42709	0.154	0.914
CAMK2G-1	CAMK2G	x	ACCCCGGGCAGACAACTTCT	307	197	223	336	323	277	2.44248	-0.443	-1.42534	0.154	0.914
MAP3K13-2	MAP3K13	x	AGCCCAAGGAGCGGTCTTCT	589	210	393	499	620	462	2.66464	-0.494	-1.42379	0.155	0.914
CDK13-7	CDK13	x	GCGGCAGCCGCCGAGAATAG	173	50	118	262	121	145	2.16137	-0.753	-1.42364	0.155	0.914
PSKH2-6	PSKH2	x	CCCGGGGGTCGAACTTGGCT	479	189	325	411	521	385	2.58546	-0.493	-1.42219	0.155	0.914
RAF1-3	RAF1	x	CAGCGCCGGGCATCAGATGA	420	356	301	502	428	401	2.60314	-0.373	-1.42155	0.155	0.914
TBCK-4	TBCK	x	ATAGAATTATTCTCTTCGAC	154	66	168	223	180	158	2.19866	-0.64	-1.42054	0.155	0.914
MAPK10-16	MAPK10	x	TGATTGCACATTGAAAATCC	318	199	196	301	355	274	2.43775	-0.465	-1.41961	0.156	0.914
ANKK1-10	ANKK1	x	TTCACCCGCGACGACTTCGA	136	182	208	308	195	206	2.31387	-0.52	-1.41901	0.156	0.914
PRKCQ-5	PRKCQ	x	GCAGGACCCGCAGTCAAAGT	508	243	370	458	555	427	2.63043	-0.439	-1.41784	0.156	0.914
BLK-6	BLK	x	CCCGATGAACACCTGGATGA	379	277	321	464	386	365	2.56229	-0.384	-1.41747	0.156	0.914
MST4-3	MST4	x	AAGTCTCCAACAAGAGTTGG	104	18	44	97	118	76	1.88081	-0.958	-1.41717	0.156	0.914
CAMK1D-8	CAMK1D	x	GTGTACTATCTCCACAGAAT	128	101	169	186	204	158	2.19866	-0.556	-1.41647	0.157	0.914
MAP3K6-9	MAP3K6	x	GGAATCCGGGTTCGTCACCC	219	66	119	269	165	168	2.22531	-0.688	-1.41593	0.157	0.914
BMX-7	BMX	x	GTACCATAGTGGGTTCTTCG	738	419	539	765	688	630	2.79934	-0.362	-1.41579	0.157	0.914
IRAK4-17	IRAK4	x	TTATTACCACCAACAGAAAT	95	104	198	171	234	160	2.20412	-0.614	-1.41402	0.157	0.914
ILK-16	ILK	x	GGTCCAGCTATTGCAGTACA	834	835	753	897	1042	872	2.94052	-0.264	-1.41384	0.157	0.914
GUCY2C-6	GUCY2C	x	CCTAATGATATTACAGGCCG	534	414	577	663	614	560	2.74819	-0.329	-1.41316	0.158	0.914
ABL2-16	ABL2	x	TAATCCAGCAAATTCCCGTA	283	377	258	389	417	345	2.53782	-0.397	-1.41237	0.158	0.914
NEK6-13	NEK6	x	GGCAGCTCATTTCCGGCAGG	658	552	673	832	709	685	2.83569	-0.296	-1.41209	0.158	0.914
WEE1-4	WEE1	x	CCCCGCGGCGACGCATCTCC	728	490	523	705	755	640	2.80618	-0.331	-1.41167	0.158	0.914
PRKCG-6	PRKCG	x	CGAGCACTCACGTCCGTCTG	746	709	856	951	905	833	2.92065	-0.269	-1.41046	0.158	0.914
MAP2K2-5	MAP2K2	x	GCGCTCCCCTGCAGGTTCTC	593	339	379	571	574	491	2.69108	-0.39	-1.40913	0.159	0.914
AMHR2-5	AMHR2	x	ATTTATCACTGCCAGCCGGG	312	175	324	491	274	315	2.49831	-0.501	-1.40844	0.159	0.914
STK38-3	STK38	x	CAGGCAGGAACTCCATGATT	303	368	318	396	453	368	2.56585	-0.365	-1.40751	0.159	0.914
CAMK1-2	CAMK1	x	CGATAGGGGGGCCTTCTCGG	225	31	78	188	213	147	2.16732	-0.849	-1.40713	0.159	0.914
EPHA7-6	EPHA7	x	CCTCTTTAGTCGAGGTTCGA	392	308	373	490	427	398	2.59988	-0.358	-1.40514	0.16	0.914
MAP2K3-8	MAP2K3	x	GGAGCGCCTACCTTTGGACT	397	259	340	449	420	373	2.57171	-0.388	-1.40376	0.16	0.914
RYK-5	RYK	x	GGCCCCACTCACCGATCAGC	258	141	252	338	271	252	2.4014	-0.489	-1.40055	0.161	0.914
MAP4K1-8	MAP4K1	x	GGGTGGATCTGATCCGCCGA	965	552	607	936	866	785	2.89487	-0.348	-1.39954	0.162	0.914
MAP3K12-4	MAP3K12	x	CGGAATGATGGGCGATTTCG	207	116	85	185	231	165	2.21748	-0.613	-1.39883	0.162	0.914
EPHA4-6	EPHA4	x	CAATAGTCTTCCGGGCGTCA	591	225	379	600	504	460	2.66276	-0.471	-1.39693	0.162	0.914
LYN-5	LYN	x	GACGACTTGTCTTTCAAGAA	382	259	366	383	500	378	2.57749	-0.395	-1.39615	0.163	0.914
TSSK1B-7	TSSK1B	x	GCCAGAATCTCAATTTCCCG	154	130	197	279	182	188	2.27416	-0.524	-1.39551	0.163	0.914
SIK1-4	SIK1	x	GAGCCCCCCGTATGCCGCCC	325	114	245	302	366	270	2.43136	-0.551	-1.39494	0.163	0.914
TYRO3-9	TYRO3	x	TGGAGCGCTCTGACGCCGGC	293	96	167	332	231	224	2.35025	-0.603	-1.39373	0.163	0.914
C9orf96-1	C9orf96	x	CAAATGGAATATTCGTGCGG	452	223	303	474	411	373	2.57171	-0.441	-1.39335	0.164	0.914
MAP3K7-9	MAP3K7	x	GTCCCTGTGAATTAGCGCTT	451	557	451	580	631	534	2.72754	-0.316	-1.39321	0.164	0.914
PAK1-8	PAK1	x	GTATTCCGGGTCAAAGCATC	432	189	449	533	457	412	2.6149	-0.473	-1.39196	0.164	0.914
EPHA1-5	EPHA1	x	CCGACGGCCCTTGTTCCAGA	303	330	419	573	356	396	2.5977	-0.406	-1.39175	0.164	0.914
RPS6KA3-2	RPS6KA3	x	CCGCCATTTAAACCTGCAAC	668	504	650	786	712	664	2.82217	-0.302	-1.39153	0.164	0.914
PIK3CA-9	PIK3CA	x	TTATTAATGTAGCCTCACGG	81	97	76	134	127	103	2.01284	-0.624	-1.39059	0.164	0.914
MAPKAPK2-2	MAPKAPK2	x	ACGAGAATCTGTACGCAGGG	129	107	111	237	250	167	2.22272	-1.07	-2.98971	0.00279	0.894
FASTK-11	FASTK	x	GCGCAGGTCGCTCCCTCAGT	1396	1241	1431	1798	1405	1454	3.16256	-0.24	-1.38811	0.165	0.914
RIOK3-2	RIOK3	x	ACTTCGACGTTCTTCTGAGT	464	469	374	548	544	480	2.68124	-0.326	-1.38646	0.166	0.914
NEK8-8	NEK8	x	GGACCAGCTGGCGAAGCTCA	352	241	326	379	424	344	2.53656	-0.39	-1.38634	0.166	0.914
DYRK3-1	DYRK3	x	ATTTGAACAGGGGGGACATT	213	228	190	277	287	239	2.3784	-0.423	-1.3863	0.166	0.914
MYLK3-2	MYLK3	x	AGCACCCGGCAGGGTCAATG	295	177	228	353	285	268	2.42813	-0.451	-1.38596	0.166	0.914
RPS6KB1-5	RPS6KB1	x	AGGAGTGTTTGACATAGACC	414	357	378	459	506	423	2.62634	-0.333	-1.38421	0.166	0.914
MAK-8	MAK	x	GGCTCTACCTCAACTAAAGA	174	131	163	202	236	181	2.25768	-0.489	-1.38374	0.166	0.914
TLK2-9	TLK2	x	TAAAGTGGCCCAGTCTCAAG	268	228	205	320	302	265	2.42325	-0.412	-1.3834	0.167	0.914
MAPK3-6	MAPK3	x	CGGGGAGCCCCGTAGAACCG	545	161	360	490	531	417	2.62014	-0.523	-1.38085	0.167	0.914
STRADB-9	STRADB	x	TTCTTACCATAGGCCATAAA	150	237	287	335	289	260	2.41497	-0.474	-1.37987	0.168	0.914
PIK3R4-8	PIK3R4	x	TATCCGGAATACATTCTGCC	250	237	327	413	309	307	2.48714	-0.412	-1.3782	0.168	0.914
MAPK9-3	MAPK9	x	AGCCAATTGGTTTCAGCTGC	511	587	443	691	588	564	2.75128	-0.316	-1.37817	0.168	0.914
MARK4-4	MARK4	x	GATGTCTTCGCGGACGGTGC	136	133	130	242	145	157	2.1959	-0.541	-1.37746	0.168	0.914
CDK20-6	CDK20	x	GCTGTCGGATCTGGCCGAGG	318	162	269	342	345	287	2.45788	-0.46	-1.3767	0.169	0.914
NEK6-8	NEK6	x	CAAGGAGATCGGCCTCTTGA	522	552	706	682	786	650	2.81291	-0.307	-1.37656	0.169	0.914
CLK2-6	CLK2	x	CTCACCTTCGAGAACGGACA	227	224	173	282	279	237	2.37475	-0.431	-1.37485	0.169	0.914
OBSCN-12	OBSCN	x	TGTACAGGCCGGCGTCTTCA	449	170	284	444	402	350	2.54407	-0.491	-1.37148	0.17	0.914
BTK-2	BTK	x	AATGATCTACAGCTGCGGAA	85	115	116	105	221	128	2.10721	-0.63	-1.36704	0.172	0.914
CIT-12	CIT	x	TGGGGTCCCAATCGGGAGTT	885	308	507	791	755	649	2.81224	-0.448	-1.3664	0.172	0.914
MAPK14-2	MAPK14	x	AGACAGGTTCTGGTAACGCT	401	412	440	550	490	459	2.66181	-0.316	-1.36581	0.172	0.914
BMPR2-9	BMPR2	x	GGGACAATATTATGCTCGAA	203	92	96	172	226	158	2.19866	-0.611	-1.36542	0.172	0.914
MAPK7-3	MAPK7	x	ACAGATTTGAATTCGCCATA	697	307	703	738	779	645	2.80956	-0.415	-1.36431	0.172	0.914
RIOK1-6	RIOK1	x	CAGGTACAACTCCCGAGCCT	271	210	231	283	348	269	2.42975	-0.411	-1.36418	0.173	0.914
PRKCD-3	PRKCD	x	CCTGTTTGATGGCTCCGCGG	343	354	349	452	427	385	2.58546	-0.334	-1.36363	0.173	0.914
PAN3-3	PAN3	x	CCCCCGCCCGCGACGGCTCC	618	453	476	622	661	566	2.75282	-0.315	-1.36197	0.173	0.914
PAK3-1	PAK3	x	ACCTCTTTATTTGGTACTGC	413	249	365	467	429	385	2.58546	-0.388	-1.36187	0.173	0.914
MAPKAPK2-3	MAPKAPK2	x	AGAACTCTTTAGCCGAATCC	89	70	63	161	164	109	2.03743	-1.13	-2.56119	0.0104	0.894
LATS1-9	LATS1	x	TCACTCTCTGTCCGTTGCTA	422	543	303	448	667	477	2.67852	-0.399	-1.36053	0.174	0.914
RNASEL-6	RNASEL	x	GCCGAGTTGCTGTGCAAACG	391	402	533	563	549	488	2.68842	-0.331	-1.35971	0.174	0.914
SGK2-7	SGK2	x	GTGCTCGACTATGTCAACGG	337	329	380	345	566	391	2.59218	-0.386	-1.35967	0.174	0.914
GRK1-9	GRK1	x	GGGGATAGTGGCGAAGTTTA	195	63	153	218	205	167	2.22272	-0.626	-1.35907	0.174	0.914
MATK-11	MATK	x	TCATGACGGCCGTCTCGTCC	52	72	97	124	112	91	1.95904	-0.68	-1.3567	0.175	0.914
MAPK14-6	MAPK14	x	CAGCTCCTGCCGGTAGAACG	370	419	396	524	464	435	2.63849	-0.323	-1.35657	0.175	0.914
CDKL2-8	CDKL2	x	GGTTCTCTTTCCTTGATTTC	456	184	261	380	459	348	2.54158	-0.482	-1.35657	0.175	0.914
DCLK3-1	DCLK3	x	AACCCAGTAGCAAGCCCCCC	205	141	189	223	270	206	2.31387	-0.467	-1.35599	0.175	0.914
CAMK2G-11	CAMK2G	x	TTGGTTGCAGTGTTACCGGC	366	127	272	370	361	299	2.47567	-0.519	-1.35391	0.176	0.914
PDPK1-8	PDPK1	x	GGCCAGGACCACCAGCCAGC	180	156	141	225	215	183	2.26245	-0.468	-1.35372	0.176	0.914
PDGFRA-6	PDGFRA	x	GACTTCCCATCCGGCGTTCC	689	322	247	583	585	485	2.68574	-0.478	-1.35368	0.176	0.914
EPHA10-12	EPHA10	x	CTGGCTGCCGCCGGCCGACT	962	437	716	876	948	788	2.89653	-0.371	-1.3533	0.176	0.914
STK32A-14	STK32A	x	TGAAGTGAGAAATGTCTTCA	297	302	285	295	483	332	2.52114	-0.401	-1.35298	0.176	0.914
AKT3-10	AKT3	x	TTGCCACTGAAAAGTTGTTG	581	526	540	576	779	600	2.77815	-0.303	-1.35191	0.176	0.914
LATS2-9	LATS2	x	TTCTGATAAGGTCCGAACTT	388	346	343	434	470	396	2.5977	-0.332	-1.35184	0.176	0.914
DYRK4-2	DYRK4	x	AGGAGCCGTGTCGAGCTTCT	755	392	405	711	646	582	2.76492	-0.391	-1.35123	0.177	0.914
TRIB3-4	TRIB3	x	GCCCACTTCGAGCTCGTTTC	801	605	905	925	958	839	2.92376	-0.289	-1.35102	0.177	0.914
TRIB2-7	TRIB2	x	GTTGTCGTCTATAAGGTCCG	492	521	514	658	586	554	2.74351	-0.289	-1.3507	0.177	0.914
CDKL3-10	CDKL3	x	GGGAGCTCTATACCAGCGTG	524	323	445	624	485	480	2.68124	-0.365	-1.35039	0.177	0.914
STK33-9	STK33	x	TCTACATTTGAGGTTCTTGA	245	157	247	276	313	248	2.39445	-0.445	-1.34804	0.178	0.914
MST1R-10	MST1R	x	TTGGAGCAAATCTGCAGTCG	814	434	608	725	853	687	2.83696	-0.351	-1.34695	0.178	0.914
AURKC-1	AURKC	x	AATCGGGCGTCCCCTGGGCA	629	298	426	678	518	510	2.70757	-0.407	-1.34613	0.178	0.914
EPHA7-3	EPHA7	x	AGCGGAGTGTCGAGCTTTCC	119	108	69	131	169	119	2.07555	-0.604	-1.34606	0.178	0.914
CSNK1D-1	CSNK1D	x	ACAATCCCGAAGAGATGACT	128	88	154	142	225	147	2.16732	-0.573	-1.34505	0.179	0.914
RIOK3-6	RIOK3	x	CCGGTTCCCACTCCTAAAAA	404	104	345	446	397	339	2.5302	-0.568	-1.34496	0.179	0.914
CDK2-1	CDK2	x	AAACAAGTTGACGGGAGAGG	162	224	159	294	210	210	2.32222	-0.472	-1.34455	0.179	0.914
MAP2K5-2	MAP2K5	x	AGCATAGAACACCTACGCTC	79	58	107	165	95	101	2.00432	-0.677	-1.34332	0.179	0.914
ERBB3-2	ERBB3	x	CACCCTCTGCGGAGTCATGA	497	355	363	544	484	449	2.65225	-0.344	-1.34116	0.18	0.914
RYK-6	RYK	x	GGTCAACATTTCTGTTCAGG	666	332	511	631	674	563	2.75051	-0.375	-1.34058	0.18	0.914
TESK1-3	TESK1	x	CCCGAAGTCACCCACGACAG	332	311	437	430	491	400	2.60206	-0.355	-1.33962	0.18	0.914
DCLK1-15	DCLK1	x	GGCAGGGGACTTGCTACGCC	349	307	332	373	466	365	2.56229	-0.349	-1.33787	0.181	0.914
RPS6KA2-11	RPS6KA2	x	TTAATAGACGCTGTACCGGA	340	198	225	314	372	290	2.4624	-0.431	-1.33643	0.181	0.914
TSSK3-6	TSSK3	x	GCTCTCCAATGGGTACCAGC	416	260	321	510	364	374	2.57287	-0.395	-1.33619	0.181	0.914
BLK-7	BLK	x	CCCGGCCCCGCAGAATCCCT	217	158	198	251	266	218	2.33846	-0.437	-1.33529	0.182	0.914
TEX14-10	TEX14	x	TTGCGGCGTTATTGGGCCTT	639	682	410	757	697	637	2.80414	-0.333	-1.33511	0.182	0.914
MAP2K1-3	MAP2K1	x	CCCGACGGCTCTGCAGTTAA	413	164	385	491	401	371	2.56937	-0.476	-1.33477	0.182	0.914
NTRK1-7	NTRK1	x	GAGAGACTCCAGAGCGTTGA	329	184	294	415	312	307	2.48714	-0.434	-1.33435	0.182	0.914
GAK-7	GAK	x	GAAGTCACTCTGGTCGCGGC	500	163	304	455	455	375	2.57403	-0.497	-1.33324	0.182	0.914
IKBKE-1	IKBKE	x	ACAGCACATCGCCCACACGA	164	237	148	250	255	211	2.32428	-0.464	-1.33204	0.183	0.914
SGK1-8	SGK1	x	CGGGTTGCCCAAGGATATGC	463	648	519	709	634	595	2.77452	-0.306	-1.32889	0.184	0.914
PKN3-7	PKN3	x	GCCACAGACCGCCGCCACTT	512	287	557	523	661	508	2.70586	-0.389	-1.32795	0.184	0.914
MOS-9	MOS	x	CGGCGGCGCCATAGATGACT	642	465	576	663	716	612	2.78675	-0.298	-1.32589	0.185	0.914
FRK-8	FRK	x	GGTTGACTTGTCTGCCTCCG	295	328	460	429	503	403	2.60531	-0.368	-1.32581	0.185	0.914
MLKL-8	MLKL	x	GCAATAGATCCAATATCTGC	257	199	223	383	231	259	2.4133	-0.44	-1.32573	0.185	0.914
ULK4-4	ULK4	x	CGGCCTAAGAGTACTCTTGA	485	217	373	456	506	407	2.60959	-0.425	-1.32535	0.185	0.914
PRKCQ-8	PRKCQ	x	GCGCTTCAGCCATTAGCTTC	707	328	522	614	743	583	2.76567	-0.387	-1.32521	0.185	0.914
FGFR3-10	FGFR3	x	GCAGCGGAAGCGGACGGTGT	36	22	43	67	59	45	1.65321	-0.904	-1.32429	0.185	0.914
MAP2K3-9	MAP2K3	x	GGGAGCGCCTACCTTTGGAC	249	191	193	338	233	241	2.38202	-0.436	-1.32303	0.186	0.914
FRK-1	FRK	x	ACGACAAATCAAATGGAGCT	247	205	229	291	305	255	2.40654	-0.393	-1.32241	0.186	0.914
SRPK2-9	SRPK2	x	TACTGGGAGGCCTTGATAGT	888	709	779	901	990	853	2.93095	-0.256	-1.32222	0.186	0.914
BMP2K-9	BMP2K	x	TTCAGATCCCGGTGAATTAT	375	198	310	427	360	334	2.52375	-0.419	-1.32136	0.186	0.914
CDK13-4	CDK13	x	CCGCCACAGCTCCTACGAGC	128	36	71	118	144	99	1.99564	-0.742	-1.32075	0.187	0.914
MYLK-12	MYLK	x	GCGAATGGTCTTAGAGAAAT	348	144	337	412	359	320	2.50515	-0.48	-1.3205	0.187	0.914
PDPK1-11	PDPK1	x	TTCAAGTTTGGGAAAATCCT	275	171	251	297	326	264	2.4216	-0.423	-1.31997	0.187	0.914
MAP3K13-8	MAP3K13	x	GACCAGTCTACTAGCAATCG	835	515	572	858	742	704	2.84757	-0.32	-1.31969	0.187	0.914
KSR2-7	KSR2	x	CGGGATTCACCGCGCTGCAT	678	486	516	645	738	613	2.78746	-0.304	-1.31952	0.187	0.914
DSTYK-3	DSTYK	x	CGGCGCCTCCGCTTCACCTA	1122	716	753	1028	1089	942	2.97405	-0.293	-1.31948	0.187	0.914
CSNK2A3-6	CSNK2A3	x	GTATGAGATTCTGAAGGCCC	565	209	289	443	541	409	2.61172	-0.474	-1.31903	0.187	0.914
CAMK2A-7	CAMK2A	x	GAGCCTTCTCGGTGGTGCGA	385	334	331	444	435	386	2.58659	-0.329	-1.31842	0.187	0.914
MASTL-2	MASTL	x	ATAGTGAAGCCCATTAGCCG	80	90	109	135	142	111	2.04532	-0.575	-1.31628	0.188	0.914
DCLK2-9	DCLK2	x	GTGGGCACTGTGCGCCGGAC	442	344	285	459	456	397	2.59879	-0.358	-1.31592	0.188	0.914
CDC42BPA-3	CDC42BPA	x	AGCTGTTTAAGAGTTACGGC	58	80	114	154	109	103	2.01284	-0.647	-1.31556	0.188	0.914
RNASEL-3	RNASEL	x	CGCTCCCCGCAATCGCTGCG	385	304	311	375	477	370	2.5682	-0.354	-1.3154	0.188	0.914
MOS-4	MOS	x	CCACGATAACATCGTGCGCG	449	316	133	397	460	351	2.54531	-0.518	-1.31531	0.188	0.914
PRKCD-8	PRKCD	x	GCTCCGCGGCGGTTCATCGT	910	416	731	947	819	765	2.88366	-0.365	-1.31388	0.189	0.914
MAP3K14-9	MAP3K14	x	TCTGATCAAGACTCTCGGAC	284	301	246	514	241	317	2.50106	-0.447	-1.31348	0.189	0.914
PRKCI-3	PRKCI	x	CATCTGCACAGACCGAATAT	230	218	224	237	361	254	2.40483	-0.417	-1.31338	0.189	0.914
ROS1-9	ROS1	x	GTTGGCTGTAGCAGCGCGGA	351	403	260	388	487	378	2.57749	-0.372	-1.31337	0.189	0.914
RPS6KA2-10	RPS6KA2	x	GCGGCCGCATTACCTCGAGC	239	90	181	271	226	201	2.3032	-0.548	-1.31312	0.189	0.914
PAK7-8	PAK7	x	GCGTGGCTGCCTCTATAATA	600	252	561	576	684	535	2.72835	-0.42	-1.31119	0.19	0.914
SMG1-9	SMG1	x	GTAGATTCACTCTCGATCCG	172	103	154	217	189	167	2.22272	-0.505	-1.31112	0.19	0.914
SPEG-8	SPEG	x	CAGGGGTCTGACCTTGAAGG	915	626	576	768	989	775	2.8893	-0.316	-1.3102	0.19	0.914
EIF2AK4-8	EIF2AK4	x	GCGGCCGGACGCTTGCGGAC	132	58	105	108	201	121	2.08279	-0.652	-1.31009	0.19	0.914
CAMKK1-11	CAMKK1	x	GCGAGCTTGCTCCTCCGAGA	341	269	358	366	462	359	2.55509	-0.36	-1.30989	0.19	0.914
MAPKAPK3-3	MAPKAPK3	x	CCGCCGGGTGCAACTGGCGG	114	50	27	121	103	83	1.91908	-0.815	-1.30846	0.191	0.914
STK40-10	STK40	x	TGTGGTAATCTTCTACGACG	768	792	971	1084	931	909	2.95856	-0.256	-1.30731	0.191	0.914
LYN-4	LYN	x	CTTTGCTGTTTATTGGACGT	845	934	774	967	1046	913	2.96047	-0.242	-1.30698	0.191	0.914
CAMKK1-12	CAMKK1	x	GGGTCCACACCGTTTCTAGT	381	260	335	396	439	362	2.55871	-0.36	-1.30676	0.191	0.914
TESK2-7	TESK2	x	GGACTATCTTCCCCGCACAG	384	349	395	429	510	413	2.61595	-0.32	-1.30487	0.192	0.914
TNK1-6	TNK1	x	GTAGGTCCCGAAGGCCCGAT	392	222	354	398	449	363	2.55991	-0.392	-1.30479	0.192	0.914
FLT1-6	FLT1	x	CTACCATACAACTTCCGGCG	354	337	581	480	621	475	2.67669	-0.377	-1.30404	0.192	0.914
TNIK-13	TNIK	x	TGCAGGGAAATCTTACGGGT	364	84	149	293	318	242	2.38382	-0.618	-1.3021	0.193	0.914
BMPR2-10	BMPR2	x	GTATACACTCACCTCGCTTA	295	223	192	329	299	268	2.42813	-0.408	-1.30185	0.193	0.914
PINK1-6	PINK1	x	GGAAGAAGCGGAGACGGTTA	410	260	348	474	401	379	2.57864	-0.367	-1.3011	0.193	0.914
MYLK-2	MYLK	x	CACAACTTCTAAATCGCGAA	212	116	121	245	185	176	2.24551	-0.523	-1.29663	0.195	0.914
TGFBR2-5	TGFBR2	x	CGGCAAGACGCGGAAGCTCA	243	154	202	261	278	228	2.35793	-0.433	-1.29647	0.195	0.914
PLK2-2	PLK2	x	ACTCGGGGCCGGAGATCTCG	337	162	269	363	332	293	2.46687	-0.441	-1.29603	0.195	0.914
PLK1-9	PLK1	x	TCCTAATTACATAGCTCCCG	274	214	216	273	345	264	2.4216	-0.397	-1.2956	0.195	0.914
MET-1	MET	x	ACAAGTATTTCGCCGAAATA	326	241	318	325	441	330	2.51851	-0.377	-1.29537	0.195	0.914
MKNK2-9	MKNK2	x	GGGTTTCCACCGTTCGTTCA	227	104	131	164	290	183	2.26245	-0.56	-1.29411	0.196	0.914
VRK1-7	VRK1	x	GTAGGATTACCCATTGGCCA	373	212	227	400	325	307	2.48714	-0.421	-1.29326	0.196	0.914
PSKH2-2	PSKH2	x	AAGGACCCGGGGGTCGAACT	234	54	150	225	230	179	2.25285	-0.64	-1.29077	0.197	0.914
TYK2-7	TYK2	x	GCTATATTTCCGCATAAGGT	394	243	242	372	399	330	2.51851	-0.396	-1.28972	0.197	0.914
AURKA-9	AURKA	x	TGCTTGCAAAGGAATGCGCT	344	461	382	527	463	435	2.63849	-0.323	-1.28961	0.197	0.914
AXL-13	AXL	x	GGGTCTCCTTCTTTCGCCGG	859	268	426	846	951	670	2.82607	-0.795	-1.28922	0.197	0.914
PKN3-9	PKN3	x	GCTTAGTAGCCGGAGAACAC	237	178	125	295	209	209	2.32015	-0.485	-1.28895	0.197	0.914
MAP2K4-2	MAP2K4	x	ATGGCGGCTCCGAGCCCGAG	326	234	279	370	351	312	2.49415	-0.366	-1.28894	0.197	0.914
SMG1-3	SMG1	x	ATTCCAGCTCCGCGGATACT	437	412	365	478	523	443	2.6464	-0.307	-1.2879	0.198	0.914
MTOR-4	MTOR	x	ATGTAGGGGCGGATGAGTCG	472	268	370	465	489	413	2.61595	-0.366	-1.28783	0.198	0.914
DMPK-7	DMPK	x	GGAGCGGATTCCGGCCGAGA	127	26	51	162	81	89	1.94939	-0.837	-1.28633	0.198	0.914
RPS6KB1-7	RPS6KB1	x	CGAAGTAGCTCAAAACATTC	117	84	153	168	175	139	2.14301	-0.539	-1.28582	0.199	0.914
NEK4-6	NEK4	x	CTTGTGAAGCACCGGCGGGA	119	40	117	172	123	114	2.0569	-0.681	-1.28572	0.199	0.914
ALK-3	ALK	x	GCGGCTCCGTGCGCAAGCTC	283	189	244	319	309	269	2.42975	-0.396	-1.28544	0.199	0.914
MAPKAPK3-5	MAPKAPK3	x	CGACTACCAGTTGTCCAAGC	775	950	818	916	1098	911	2.95952	-0.248	-1.28507	0.199	0.914
MAP2K6-8	MAP2K6	x	GGGACGAGGTGCGTACGGGG	226	215	327	340	333	288	2.45939	-0.394	-1.28499	0.199	0.914
DSTYK-5	DSTYK	x	GAATGATCCGCGAGCTGTGC	271	277	341	406	351	329	2.5172	-0.353	-1.2845	0.199	0.914
CLK2-9	CLK2	x	TCCAGATGCCGCATCCTCGA	194	136	154	192	253	186	2.26951	-0.464	-1.28375	0.199	0.914
MAST1-9	MAST1	x	GGCGGAACATACTGCCGCCG	322	214	365	322	474	339	2.5302	-0.406	-1.28241	0.2	0.914
PIM3-1	PIM3	x	CCGGGAGCCCGTCGGCGATG	212	84	143	277	159	175	2.24304	-0.575	-1.2822	0.2	0.914
DYRK3-4	DYRK3	x	CTTACATTTAGTCTTCTGGG	654	333	500	578	695	552	2.74194	-0.361	-1.28123	0.2	0.914
NonTargetingControlGuideForHuman_0011	NonTargetingControlGuideForHuman_0011	n	CGCGGAAATTTTACCGACGA	294	97	137	253	267	210	2.32222	-0.563	-1.28048	0.2	0.914
MASTL-5	MASTL	x	CCCGCGGTGGGATCCATCGC	410	286	307	462	392	371	2.56937	-0.353	-1.27993	0.201	0.914
IRAK3-8	IRAK3	x	TCACCCAAACATACTAGAGT	245	343	232	309	408	307	2.48714	-0.391	-1.27948	0.201	0.914
CAMK2G-12	CAMK2G	x	TTTCTAGCAACGATCCACGG	132	255	230	302	263	236	2.37291	-0.458	-1.27944	0.201	0.914
MAPK14-7	MAPK14	x	CCAAATTCTCCGAGGTCTAA	272	118	197	293	256	227	2.35603	-0.488	-1.27913	0.201	0.914
STK17A-4	STK17A	x	CCGAGCCTGAGGTGGCGCCT	674	524	612	751	705	653	2.81491	-0.271	-1.27893	0.201	0.914
ALPK3-4	ALPK3	x	GCTTTCGCTGGAAGCGGTCG	318	189	160	292	317	255	2.40654	-0.454	-1.27726	0.202	0.914
ADCK5-1	ADCK5	x	CAGGGTCCGGGTATACTCGG	552	250	471	587	529	478	2.67943	-0.395	-1.27713	0.202	0.914
CASK-3	CASK	x	CCGCACCCCCAGACGTCTAC	574	316	377	559	526	470	2.6721	-0.361	-1.27676	0.202	0.914
DCLK3-10	DCLK3	x	TGAAAGGAGACCACCGCTGT	571	772	747	781	902	755	2.87795	-0.272	-1.27656	0.202	0.914
LMTK2-3	LMTK2	x	CAGCACTGCCGGCGATCAGG	401	210	254	403	364	326	2.51322	-0.411	-1.27598	0.202	0.914
MARK3-3	MARK3	x	ACTGTTGAAAACAATCGGCA	94	51	59	100	116	84	1.92428	-0.667	-1.27592	0.202	0.914
SGK1-19	SGK1	x	GGGTTGGCATTCATAAGCTC	82	87	128	185	112	119	2.07555	-0.585	-1.27244	0.203	0.914
MAP3K8-5	MAP3K8	x	GGAGAACATCGGAATCTATT	282	164	128	206	340	224	2.35025	-0.513	-1.27242	0.203	0.914
MAST4-17	MAST4	x	GCTGGTCGCCGCGTCCTCTC	345	375	449	449	523	428	2.63144	-0.319	-1.27155	0.204	0.914
MAPK15-4	MAPK15	x	CCTGAACGCAGTCATCCGGA	545	503	547	635	644	575	2.75967	-0.266	-1.27155	0.204	0.914
SMG1-10	SMG1	x	GTGTCGGCCGGCGGGGATTC	377	134	251	372	339	295	2.46982	-0.485	-1.27071	0.204	0.914
MKNK1-9	MKNK1	x	GGTGGGCCCGATCAGAGAGG	392	115	225	364	338	287	2.45788	-0.525	-1.27023	0.204	0.914
CDK1-10	CDK1	x	GGGTTCCTAGTACTGCAATT	529	256	423	552	498	452	2.65514	-0.383	-1.27004	0.204	0.914
MKNK2-4	MKNK2	x	CGGGCCTCACCTTGAACGAA	595	483	582	631	709	600	2.77815	-0.276	-1.26929	0.204	0.914
STK25-6	STK25	x	CCTGGTTGGCAAATCCCCGG	261	94	186	260	259	212	2.32634	-0.525	-1.26839	0.205	0.914
STK16-6	STK16	x	GATGCATGTCGGCTTCTCGC	372	277	269	342	446	341	2.53275	-0.365	-1.26756	0.205	0.914
TNIK-2	TNIK	x	AATAGATCTCTCGGCTCTGA	94	40	106	162	96	100	2	-0.689	-1.26709	0.205	0.914
MKNK1-8	MKNK1	x	GGTGCCGTGAGCCTACAGAA	331	403	310	424	449	383	2.5832	-0.327	-1.26662	0.205	0.914
PRKDC-3	PRKDC	x	CACCCAGAAAAGCGCGGAAC	362	189	293	395	351	318	2.50243	-0.407	-1.26661	0.205	0.914
CAMK1D-1	CAMK1D	x	ACACGGCGTCCAAGACTTGG	781	657	440	729	833	688	2.83759	-0.319	-1.26621	0.205	0.914
ACVR1B-10	ACVR1B	x	GGTGGTTACTATGGCGGAGT	340	193	286	352	366	307	2.48714	-0.395	-1.26398	0.206	0.914
MAPK1-6	MAPK1	x	CGCGGGCAGGTGTTCGACGT	150	145	122	187	196	160	2.20412	-0.462	-1.2629	0.207	0.914
GSG2-1	GSG2	x	AAACGCCTCCGGTCCTGCGG	1343	1327	1302	1435	1601	1402	3.14675	-0.197	-1.2612	0.207	0.914
EPHA4-10	EPHA4	x	TTCATTCGCGGGGTATACCC	194	233	176	291	242	227	2.35603	-0.407	-1.2607	0.207	0.914
COPB1-2	COPB1	p	CCGAGGAGCATTATGGATCC	495	403	600	580	654	546	2.73719	-0.305	-1.25843	0.208	0.914
ALK-5	ALK	x	GGAGAGCTCTTGATCGGTGC	317	302	181	331	374	301	2.47857	-0.403	-1.25772	0.208	0.914
EPHA2-7	EPHA2	x	GCTCCAGGAGACGCTAAGCG	305	210	207	304	328	271	2.43297	-0.393	-1.25722	0.209	0.914
HIPK3-7	HIPK3	x	GCTTCAATCCACATCGCTGG	449	331	249	481	408	384	2.58433	-0.374	-1.25706	0.209	0.914
TYK2-10	TYK2	x	TTCCCCAGCGTTCGGGAACT	991	677	930	906	1191	939	2.97267	-0.276	-1.2569	0.209	0.914
COPB1-1	COPB1	p	ATAACCAGAAACCATGACGG	78	46	128	147	118	103	2.01284	-0.658	-1.25642	0.209	0.914
ITK-1	ITK	x	ACGGGTATTTATAGTGGCAT	415	177	224	396	348	312	2.49415	-0.452	-1.25454	0.21	0.914
MAP2K6-7	MAP2K6	x	GCCTTGGAGTCTAAATCTCG	561	439	440	537	642	524	2.71933	-0.296	-1.25347	0.21	0.914
TAOK2-9	TAOK2	x	GTGACCCACGGGGCGCTTCA	483	107	179	490	531	358	2.55388	-0.994	-1.25261	0.21	0.914
CDK6-7	CDK6	x	GCCGCTCTCCACCATCCGCG	327	301	242	345	395	322	2.50786	-0.351	-1.25111	0.211	0.914
ZAK-11	ZAK	x	GTCCCCTTTAAAGGTTTGGA	332	124	281	337	347	284	2.45332	-0.477	-1.25098	0.211	0.914
CAMKK1-7	CAMKK1	x	CAGGTCGCCCTCCCCCGAGA	567	459	571	619	670	577	2.76118	-0.276	-1.2506	0.211	0.914
TEK-7	TEK	x	GCAACTGGTCCGTCGTGGAG	350	295	339	426	394	361	2.55751	-0.322	-1.25013	0.211	0.914
GRK4-5	GRK4	x	CGGCTTGGAAGATTTACAGA	428	161	301	348	467	341	2.53275	-0.458	-1.24968	0.211	0.914
NEK3-2	NEK3	x	AGAGAGAAGCGTTGTAGCCG	333	280	315	373	404	341	2.53275	-0.329	-1.24876	0.212	0.914
BMX-6	BMX	x	GGTACTTGACCAGCAGGTGG	587	369	458	584	589	517	2.71349	-0.315	-1.24588	0.213	0.914
OXSR1-5	OXSR1	x	CGCTGCCGCCGTCATGTCCG	574	630	703	715	804	685	2.83569	-0.257	-1.24578	0.213	0.914
PIM1-8	PIM1	x	CGGGTTTCTCCGGCGTCATT	366	56	151	364	480	283	2.45179	-1.14	-1.24535	0.213	0.914
PHKG1-9	PHKG1	x	GGAGCACTCGATAATCTCAG	296	323	327	371	418	347	2.54033	-0.323	-1.24495	0.213	0.914
ADCK5-5	ADCK5	x	GCGCAGGGTCCGGGTATACT	597	228	397	545	541	462	2.66464	-0.415	-1.24471	0.213	0.914
MARK2-10	MARK2	x	GCTGCGGGAACGGGTACTGA	641	476	471	617	677	576	2.76042	-0.29	-1.24384	0.214	0.914
ERBB3-12	ERBB3	x	GCTCTACGAGAGGTGTGAGG	165	79	108	172	170	139	2.14301	-0.543	-1.24297	0.214	0.914
MAPKAPK3-4	MAPKAPK3	x	CCGGGTCCGCCGGGTGCAAC	710	291	494	617	685	559	2.74741	-0.386	-1.24242	0.214	0.914
MAP2K2-7	MAP2K2	x	TACGGGGCCTTCTACAGTGA	318	206	267	355	328	295	2.46982	-0.373	-1.23854	0.216	0.914
GRK7-4	GRK7	x	CTCTTTGCTGTCGCAGTCCG	473	458	461	608	517	503	2.70157	-0.278	-1.2383	0.216	0.914
UHMK1-7	UHMK1	x	GAAACCATACTCGGCGGCAG	146	83	125	188	151	139	2.14301	-0.522	-1.23781	0.216	0.914
ABL2-12	ABL2	x	GCCCCGGAGCTTCCCCGACG	406	105	178	369	305	273	2.43616	-0.553	-1.23781	0.216	0.914
SGK1-11	SGK1	x	GACTCGAAGTCTGGCTCCCC	686	607	607	668	850	684	2.83506	-0.261	-1.23758	0.216	0.914
MAPK11-3	MAPK11	x	CCGGCGCCTACGGCTCCGTC	259	34	35	259	343	186	2.26951	-1.46	-1.23711	0.216	0.914
RPS6KA6-5	RPS6KA6	x	GAAATTCTACCTCGCAGAAC	350	145	157	289	322	253	2.40312	-0.491	-1.23617	0.216	0.914
STK35-5	STK35	x	CGCCCGCAGGTCACAATCCA	572	671	651	750	750	679	2.83187	-0.248	-1.23552	0.217	0.914
NPR1-10	NPR1	x	TGGGGCGCTTCACCGCGCAC	372	368	560	522	564	477	2.67852	-0.325	-1.23542	0.217	0.914
FER-3	FER	x	CAGTATGTATTGGCGTTGAA	456	748	581	696	769	650	2.81291	-0.3	-1.23524	0.217	0.914
GRK1-5	GRK1	x	GCCGCCCGAGGCAGCTTTGA	267	150	218	333	239	241	2.38202	-0.434	-1.23462	0.217	0.914
CSNK1E-6	CSNK1E	x	GGCTCTCCAGGTCATCTCGA	410	105	185	276	411	277	2.44248	-0.558	-1.23407	0.217	0.914
CHUK-4	CHUK	x	CATTGAGAGGCTGGTTTCCG	462	320	427	562	447	444	2.64738	-0.324	-1.23358	0.217	0.914
MAP2K4-9	MAP2K4	x	GGGCTCGGAGCCGCCATTGT	329	208	269	344	351	300	2.47712	-0.371	-1.23221	0.218	0.914
BRSK1-8	BRSK1	x	GGGTGAGCTATTCGACTACC	532	563	707	675	775	650	2.81291	-0.271	-1.23129	0.218	0.914
MAPK11-9	MAPK11	x	TCGCGCCGGCTTCTACCGGC	81	23	23	76	80	57	1.75587	-0.882	-1.23097	0.218	0.914
ATM-2	ATM	x	CATACCATTCTGGCACGCTT	252	395	341	347	502	367	2.56467	-0.366	-1.22997	0.219	0.914
CDKL5-7	CDKL5	x	GGTACTGGGCTCCGCAATTT	635	197	338	485	586	448	2.65128	-0.457	-1.22724	0.22	0.914
CSNK2A1-12	CSNK2A1	x	GCAGATGTACGATTATAGTT	342	343	445	538	406	415	2.61805	-0.325	-1.22694	0.22	0.914
CSNK1G3-16	CSNK1G3	x	GTTTACTATTTCGGCCCTTG	496	230	247	455	412	368	2.56585	-0.419	-1.22593	0.22	0.914
MAP4K1-11	MAP4K1	x	TGGGTGGATCTGATCCGCCG	937	532	525	860	802	731	2.86392	-0.322	-1.22569	0.22	0.914
PRKACB-1	PRKACB	x	AACGCGGCGACCGCCAAGAA	289	233	167	326	282	259	2.4133	-0.405	-1.22444	0.221	0.914
PDK1-11	PDK1	x	GGTGTCCTGAGAAGATTATC	541	294	481	553	560	486	2.68664	-0.343	-1.22403	0.221	0.914
NUAK2-10	NUAK2	x	GTCCTTCCGGATTGACTTGA	1193	849	841	1216	1073	1034	3.01452	-0.252	-1.22379	0.221	0.914
MST4-8	MST4	x	CTTTACAGGGGTCTAAATTA	362	132	212	330	324	272	2.43457	-0.475	-1.22345	0.221	0.914
FLT1-10	FLT1	x	GACTTTATACTTGTCGTGTA	716	386	594	628	792	623	2.79449	-0.329	-1.22304	0.221	0.914
LATS1-5	LATS1	x	GATTTCATGCCCACTGCTCG	251	186	306	400	258	280	2.44716	-0.41	-1.22233	0.222	0.914
PRKCB-9	PRKCB	x	TAAACTTGTGTTTGCTGCGG	509	413	443	552	553	494	2.69373	-0.28	-1.2218	0.222	0.914
PRKCB-10	PRKCB	x	TCTGCCGGAGGGCGCCTTTG	589	377	635	641	685	585	2.76716	-0.313	-1.22156	0.222	0.914
CDK5-11	CDK5	x	TAGGCAGATCTCCCGGAGGG	585	175	381	410	645	439	2.64246	-0.472	-1.22107	0.222	0.914
PRKG1-2	PRKG1	x	ACTTCCGGAATGCCTGTCGG	834	467	703	818	829	730	2.86332	-0.302	-1.22084	0.222	0.914
MINK1-2	MINK1	x	AGTAGGTGGCGATGTTGCGG	536	539	488	613	634	562	2.74974	-0.259	-1.22063	0.222	0.914
DYRK2-16	DYRK2	x	TTACCGGTCGGGTAGGCGGC	407	395	414	584	418	444	2.64738	-0.306	-1.22015	0.222	0.914
PRKACB-16	PRKACB	x	GTACCTGTATACTGGTTACA	333	213	236	370	308	292	2.46538	-0.379	-1.21987	0.223	0.914
PKN1-9	PKN1	x	GTTATTGGCCTCCGCCATCC	426	562	436	590	568	516	2.71265	-0.287	-1.21966	0.223	0.914
TEK-1	TEK	x	ATCACGTTTGGGGCATTCAG	439	652	533	628	694	589	2.77012	-0.288	-1.21963	0.223	0.914
PLK2-8	PLK2	x	CGCCGGGGGCACTTGCGCCT	264	182	318	297	373	287	2.45788	-0.396	-1.2195	0.223	0.914
DCLK3-7	DCLK3	x	GCAACTTCGCTGCAGCTCTT	504	281	260	514	400	392	2.59329	-0.392	-1.21865	0.223	0.914
FES-3	FES	x	CCATCTGTGCTGTATAGTCC	417	277	258	404	409	353	2.54777	-0.357	-1.21521	0.224	0.914
TNIK-3	TNIK	x	AGCATGGGGGGTGTTCGAGC	242	112	162	273	207	199	2.29885	-0.481	-1.21468	0.224	0.914
WEE1-13	WEE1	x	GCGATCAAAAAAGCCATTGG	80	49	60	81	117	77	1.88649	-0.652	-1.21457	0.225	0.914
MST4-5	MST4	x	AGCCACCGGCGAGTGGGCCA	237	243	225	310	290	261	2.41664	-0.352	-1.2134	0.225	0.914
DAPK3-10	DAPK3	x	GTGCGGAAGTGCCGGCAGAA	592	389	495	637	573	537	2.72997	-0.298	-1.21255	0.225	0.914
PDPK1-4	PDPK1	x	CCGCGCGCTCACCAGCTGGC	182	317	204	361	264	266	2.42488	-0.415	-1.21195	0.226	0.914
SGK1-2	SGK1	x	AGAAGCATATTATGTCGGAG	264	212	202	243	349	254	2.40483	-0.389	-1.21155	0.226	0.914
EIF2AK2-8	EIF2AK2	x	TAATACATACCGTCAGAAGC	537	307	444	574	507	474	2.67578	-0.332	-1.21	0.226	0.914
CAMKK2-7	CAMKK2	x	GACTCCACTGTCGGCCGCCG	691	354	460	545	733	557	2.74586	-0.349	-1.20975	0.226	0.914
CSNK1A1-11	CSNK1A1	x	TATAAACTGGTACGGAAGAT	421	206	277	446	349	340	2.53148	-0.4	-1.20966	0.226	0.914
WNK3-5	WNK3	x	ATCATAAAATCGAACTATAT	241	161	179	257	256	219	2.34044	-0.405	-1.20892	0.227	0.914
PTK2B-11	PTK2B	x	GTGGTCCTGAATCGTATTCT	613	534	704	586	930	673	2.82802	-0.297	-1.20807	0.227	0.915
STK10-3	STK10	x	CCGTGGATGCCGCCTCCGTA	731	609	613	771	771	699	2.84448	-0.244	-1.20589	0.228	0.917
MYLK4-4	MYLK4	x	CGATGATCAAATGGGGCCGG	457	228	416	490	459	410	2.61278	-0.371	-1.20176	0.229	0.921
SLK-2	SLK	x	ATTATAGGAGAACTGGGCGA	167	173	110	211	199	172	2.23553	-0.451	-1.19927	0.23	0.924
FER-9	FER	x	GTGCCTTACAAAATGGGGTT	860	510	570	761	827	706	2.8488	-0.296	-1.19824	0.231	0.924
ADCK1-2	ADCK1	x	CATCAGGAGGACCCGCTCCG	538	407	569	628	598	548	2.73878	-0.281	-1.19346	0.233	0.929
MAPK3-1	MAPK3	x	AAGGGGCAGCCGTTCGACGT	360	360	359	437	442	392	2.59329	-0.289	-1.19279	0.233	0.929
PRKACB-15	PRKACB	x	GGTTATGGAATATGTCCCTG	413	250	220	326	448	331	2.51983	-0.395	-1.19217	0.233	0.929
BCKDK-6	BCKDK	x	GCTCCGGGCCCGCTCGACGT	378	136	262	330	378	297	2.47276	-0.453	-1.19117	0.234	0.93
OBSCN-5	OBSCN	x	CGCCTATGGCATTGCGCGCG	317	302	236	391	330	315	2.49831	-0.339	-1.18912	0.234	0.93
ZAP70-13	ZAP70	x	GCCGGTTGCACGGCTTGCGC	304	282	407	360	477	366	2.56348	-0.338	-1.18747	0.235	0.93
CDK11B-20	CDK11B	x	TTCCGAGACATTTGCTGGGG	935	447	701	856	875	763	2.88252	-0.318	-1.1871	0.235	0.93
TESK2-6	TESK2	x	GCGGGGAAGATAGTCCGGAT	292	306	351	437	352	348	2.54158	-0.319	-1.18516	0.236	0.93
MST1R-3	MST1R	x	AGCGGGATGTCAGTCGTCTT	432	491	482	566	558	506	2.70415	-0.263	-1.18413	0.236	0.93
CDK12-7	CDK12	x	GGCCTTCAAACTAGACCGAA	95	35	89	93	138	90	1.95424	-0.662	-1.18295	0.237	0.93
TLK1-1	TLK1	x	AATGGATGAGCTTCATAGTC	380	317	306	347	492	368	2.56585	-0.327	-1.18273	0.237	0.93
MAST3-1	MAST3	x	AAGGTCCCCGTTGCACGGCC	392	360	361	426	480	404	2.60638	-0.288	-1.18215	0.237	0.93
PKN3-5	PKN3	x	CGGGTCACTCTGCTGCGCAA	512	420	532	568	608	528	2.72263	-0.269	-1.18087	0.238	0.93
SRC-6	SRC	x	GCCGAGCCCAAGCTGTTCGG	411	312	340	503	380	389	2.58995	-0.317	-1.17932	0.238	0.93
ERN1-1	ERN1	x	AAACTACGCCTCCCCTGTGG	641	586	636	766	697	665	2.82282	-0.236	-1.17839	0.239	0.93
LRRK1-4	LRRK1	x	CGGAGAGCCAAATAGGGTCG	509	282	281	500	421	399	2.60097	-0.366	-1.17734	0.239	0.93
IRAK4-5	IRAK4	x	CTACTTGGTTTCTCAAGTGA	382	248	260	403	353	329	2.5172	-0.35	-1.17584	0.24	0.93
AAK1-5	AAK1	x	CAAAAGGCCGGATATTTACC	424	163	263	398	364	322	2.50786	-0.427	-1.17544	0.24	0.93
TXK-7	TXK	x	CTCGTCTCCGATATCCAGTT	695	780	763	797	951	797	2.90146	-0.228	-1.17499	0.24	0.93
CDKL3-3	CDKL3	x	ATGGAGATGTATGAAACCCT	341	229	247	350	344	302	2.48001	-0.35	-1.1746	0.24	0.93
DCLK1-16	DCLK1	x	GGGGACTTGCTACGCCTGGA	596	307	377	463	628	474	2.67578	-0.354	-1.17443	0.24	0.93
MAP3K19-4	MAP3K19	x	AGCCCTAGTTAAGTCGTTGA	372	403	535	481	595	477	2.67852	-0.301	-1.1734	0.241	0.93
CDK20-8	CDK20	x	GGTGGCCCTAAGGCGGTTGG	867	456	721	912	770	745	2.87216	-0.304	-1.17235	0.241	0.93
TEX14-9	TEX14	x	TTAAAAAAGCCGTAGTCTCG	417	320	404	423	514	416	2.61909	-0.301	-1.17089	0.242	0.93
TLK2-3	TLK2	x	CAGCGGAAAAGCAAGACCAA	107	63	176	128	216	138	2.13988	-0.577	-1.17013	0.242	0.93
IRAK4-8	IRAK4	x	GATGAACGACCCATTTCTGT	406	289	300	428	400	365	2.56229	-0.32	-1.17	0.242	0.93
VRK3-7	VRK3	x	CTTAGGAGAGGTTTCAAAAC	317	105	163	332	223	228	2.35793	-0.509	-1.16975	0.242	0.93
NUAK1-3	NUAK1	x	CGATCGCCGGGCCACTATTG	661	554	803	792	813	725	2.86034	-0.255	-1.16764	0.243	0.93
MAPK15-7	MAPK15	x	GGTAGAAGATGGAGCGCACG	385	407	398	449	512	430	2.63347	-0.277	-1.16699	0.243	0.93
CDK16-7	CDK16	x	GGGCCCTAACGATGGATTGT	804	359	462	780	606	602	2.7796	-0.355	-1.16652	0.243	0.93
ADRBK1-7	ADRBK1	x	GGTCCCGGTAGACCACGAAG	329	136	207	235	381	258	2.41162	-0.459	-1.16627	0.244	0.93
CDK2-10	CDK2	x	TGAGAAGCATTACCTTGATG	228	351	281	324	406	318	2.50243	-0.349	-1.16562	0.244	0.93
BUB1B-8	BUB1B	x	GCTCCAATCATCCGTGTAGG	419	301	278	427	407	366	2.56348	-0.326	-1.16469	0.244	0.93
NLK-3	NLK	x	ATATTTCCCATCACCGGCAC	619	448	583	682	640	594	2.77379	-0.265	-1.16451	0.244	0.93
AURKB-9	AURKB	x	GGGCACTTACGTTAAGATGT	449	368	385	406	583	438	2.64147	-0.304	-1.16361	0.245	0.93
PRKACB-10	PRKACB	x	CTGCTTATCTAAGATCTTCA	258	299	289	369	334	310	2.49136	-0.318	-1.16313	0.245	0.93
ROCK1-4	ROCK1	x	CCGATTTGGGATCCCGCAGC	283	153	245	303	294	256	2.40824	-0.395	-1.16301	0.245	0.93
CAMK4-6	CAMK4	x	GACGAGGCTCGCGGTCCCCG	318	344	422	456	433	395	2.5966	-0.299	-1.16296	0.245	0.93
DAPK1-6	DAPK1	x	GTGGAGTGTCTGGCCGAACA	591	609	683	748	728	672	2.82737	-0.234	-1.16236	0.245	0.93
MAST3-5	MAST3	x	CCGTCTCGGCGAAGTACAGG	350	349	285	423	387	359	2.55509	-0.304	-1.16139	0.245	0.93
MYLK2-7	MYLK2	x	CTGGAACTCAATCCCCCTCG	446	196	296	410	409	351	2.54531	-0.389	-1.16129	0.246	0.93
ROR1-12	ROR1	x	GCTGCGAACTGTATCCGGAT	223	161	137	304	171	199	2.29885	-0.452	-1.16097	0.246	0.93
MATK-9	MATK	x	GGGGAAGTGATCTTTACCCG	248	100	147	256	206	191	2.28103	-0.485	-1.16058	0.246	0.93
PRKG1-8	PRKG1	x	CGGCCGAGCCGCAGACGTAC	446	346	277	471	421	392	2.59329	-0.324	-1.1598	0.246	0.93
DYRK1B-6	DYRK1B	x	CTATGCGAAGAAGAAGCGGC	230	173	155	272	219	210	2.32222	-0.4	-1.15932	0.246	0.93
RIOK2-3	RIOK2	x	CATGAGCCGAGATGACTTCA	75	143	79	154	134	117	2.06819	-0.541	-1.15699	0.247	0.93
ATR-3	ATR	x	ATATCTCTCGGGCCCTGATA	490	309	417	587	426	446	2.64933	-0.321	-1.15553	0.248	0.93
PDIK1L-6	PDIK1L	x	GAGGTAGGCCGAGGTAGTTA	512	416	444	552	547	494	2.69373	-0.265	-1.15547	0.248	0.93
EPHA6-31	EPHA6	x	TGCGATCACCCAAATCCATC	368	470	379	459	530	441	2.64444	-0.286	-1.15425	0.248	0.93
NEK10-8	NEK10	x	TCCTGAAATAGTTTACGCTG	638	634	690	697	841	700	2.8451	-0.234	-1.15387	0.249	0.93
ACVR1B-11	ACVR1B	x	GTATGGCGGGGCCGCTGGAG	358	147	265	322	364	291	2.46389	-0.418	-1.1526	0.249	0.93
MAPK12-3	MAPK12	x	CGGCCGCACCGGCGCTAAGG	721	238	466	623	628	535	2.72835	-0.397	-1.15191	0.249	0.93
TRIB2-6	TRIB2	x	GTGTTCTTTGAGCGAAGCTA	649	418	475	606	646	559	2.74741	-0.284	-1.15068	0.25	0.93
MYLK4-8	MYLK4	x	GGGCATCCTTTCCGTCAGGT	494	476	479	510	648	521	2.71684	-0.262	-1.15001	0.25	0.93
CAMKK1-2	CAMKK1	x	ACGGTGTGGACCCCCCACCA	385	204	212	354	345	300	2.47712	-0.388	-1.14943	0.25	0.93
PRKX-6	PRKX	x	GGAGAGCGACTCCCGCAAGG	346	207	389	509	311	352	2.54654	-0.385	-1.14894	0.251	0.93
PRKCG-7	PRKCG	x	CGGCGTAGGCGATTCAGAGG	270	347	256	309	427	322	2.50786	-0.339	-1.1483	0.251	0.93
TRIB1-9	TRIB1	x	GGGGGGCTGAGGTAGTCCGG	276	217	283	349	304	286	2.45637	-0.336	-1.14795	0.251	0.93
CDKL1-8	CDKL1	x	TCGGGAAATCCGAATGCTCA	227	175	205	222	304	227	2.35603	-0.378	-1.14785	0.251	0.93
STK3-7	STK3	x	ATTACCATCTGCCTTAGGAA	180	223	132	261	214	202	2.30535	-0.413	-1.14655	0.252	0.93
MAP3K8-6	MAP3K8	x	TAGGTCATCACTCCCCAAAA	431	186	272	446	337	334	2.52375	-0.402	-1.14622	0.252	0.93
BTK-7	BTK	x	GTCTTCCGGTGAGAACTCCC	207	130	224	283	216	212	2.32634	-0.416	-1.14579	0.252	0.93
STK33-3	STK33	x	ATCTCAGCAACAATGGGGTC	404	263	417	429	474	397	2.59879	-0.321	-1.14563	0.252	0.93
CDK14-9	CDK14	x	GCCCGGTTACTCTGCCTTCG	816	480	751	748	913	742	2.8704	-0.284	-1.14554	0.252	0.93
MAPKAPK5-5	MAPKAPK5	x	GACGCCCTACACTTACAACA	306	142	180	378	199	241	2.38202	-0.463	-1.1443	0.252	0.93
GSG2-10	GSG2	x	TCGGGGTCGTCGGGATCGTC	373	246	275	408	344	329	2.5172	-0.335	-1.14357	0.253	0.93
RPS6KA4-9	RPS6KA4	x	GCGCCACGGGCCCGATCCGA	284	162	178	236	316	235	2.37107	-0.408	-1.14351	0.253	0.93
STYK1-6	STYK1	x	GCTTTCTCTGGACCTGTCGG	589	208	294	426	547	413	2.61595	-0.42	-1.14301	0.253	0.93
TSSK2-5	TSSK2	x	GAACTTGAGGCGCTCAGAGT	379	309	342	425	415	374	2.57287	-0.291	-1.14282	0.253	0.93
SGK3-9	SGK3	x	TCTTCTTGCAAAACGGAAAC	41	50	45	72	73	56	1.74819	-0.677	-1.14203	0.253	0.93
MYLK3-3	MYLK3	x	CACCTTTGATTTCTGGAACG	687	324	461	606	630	542	2.734	-0.333	-1.14041	0.254	0.93
MARK2-8	MARK2	x	GAGCCGGTAGTTTCCAATGT	1316	667	776	1127	1122	1002	3.00087	-0.29	-1.1397	0.254	0.93
TTK-6	TTK	x	GTGAACCGGAAAATGATTCT	278	144	264	345	261	258	2.41162	-0.406	-1.13961	0.254	0.93
MAP3K11-7	MAP3K11	x	GCAGGAACTACTGAGCCGCG	382	342	519	523	495	452	2.65514	-0.297	-1.13834	0.255	0.93
MAPK7-9	MAPK7	x	CCTCACTCGGGAGCGCATTA	857	912	886	897	1159	942	2.97405	-0.216	-1.13816	0.255	0.93
PRKG1-6	PRKG1	x	CCGGGGGCCGATGTGGGTCG	365	101	170	261	342	248	2.39445	-0.508	-1.13576	0.256	0.93
CDK18-8	CDK18	x	TCAACCAGCTCCACAACCGG	376	223	342	355	441	347	2.54033	-0.344	-1.13519	0.256	0.93
PRKCQ-13	PRKCQ	x	TTTCCCGGTGTCGGTAAACA	700	557	468	707	674	621	2.79309	-0.264	-1.13516	0.256	0.93
DDR1-11	DDR1	x	GCCCCCGGCATGCCGTCCCT	203	63	130	213	171	156	2.19312	-0.541	-1.13343	0.257	0.93
TLK2-8	TLK2	x	GGGGCTGTTCTACTCGTCGC	424	247	373	457	417	384	2.58433	-0.329	-1.13274	0.257	0.93
MAPKAPK5-7	MAPKAPK5	x	GGCCCGACTCTTAATTGTAA	469	143	261	359	436	334	2.52375	-0.45	-1.13272	0.257	0.93
FGR-12	FGR	x	TTCGAGCCTCATAGTCATAC	171	308	379	373	374	321	2.50651	-0.385	-1.13228	0.258	0.93
DYRK2-13	DYRK2	x	GGCCTCCTTACCGGTCGGGT	148	116	154	216	160	159	2.2014	-0.432	-1.13123	0.258	0.93
MAP3K5-4	MAP3K5	x	CCCTGGCATCGGTTGTCCGG	407	344	281	454	397	377	2.57634	-0.307	-1.13104	0.258	0.93
KSR2-10	KSR2	x	GGATTTGCTCCGATGCAGCG	501	285	450	441	593	454	2.65706	-0.328	-1.1306	0.258	0.93
PRKCE-9	PRKCE	x	GTTGTGGATACCGAACTTGT	280	368	294	330	455	345	2.53782	-0.322	-1.13026	0.258	0.93
NonTargetingControlGuideForHuman_0036	NonTargetingControlGuideForHuman_0036	n	CGCCTAATTTCCGGATCAAT	476	546	478	706	500	541	2.7332	-0.27	-1.13	0.258	0.93
NTRK2-15	NTRK2	x	GGTGCGGCCAGATTTGCAGA	1180	454	709	985	986	863	2.93601	-0.336	-1.12919	0.259	0.93
TP53RK-5	TP53RK	x	GCCGAGGCGCGCGTGTTCCG	215	145	252	272	262	229	2.35984	-0.388	-1.12832	0.259	0.93
RIPK1-8	RIPK1	x	GGTGCCGCCATTCTTCTTAG	296	184	316	336	344	295	2.46982	-0.358	-1.12804	0.259	0.93
PRKACG-3	PRKACG	x	CGCTCAAAACACCGCCAGCT	755	671	633	804	797	732	2.86451	-0.222	-1.12742	0.26	0.93
TGFBR1-4	TGFBR1	x	CCACGAACGTTCTTCTCTAG	566	447	573	633	626	569	2.75511	-0.252	-1.12694	0.26	0.93
ADCK1-1	ADCK1	x	ACAGGTCCCAGTGGATTCGG	705	839	770	821	976	822	2.91487	-0.22	-1.1258	0.26	0.93
MAPKAPK3-9	MAPKAPK3	x	GCACCCGGCGGACCCGGCTT	591	229	436	567	517	468	2.67025	-0.372	-1.12554	0.26	0.93
TTN-17	TTN	x	GCAGCCGTTACAAAGCGTTG	502	442	549	611	574	536	2.72916	-0.252	-1.12548	0.26	0.93
GRK6-10	GRK6	x	GCTGCGTCGCCTTCCTGGAT	518	406	549	554	626	531	2.72509	-0.265	-1.12492	0.261	0.93
PDPK1-7	PDPK1	x	GCCGCCGCGCGCTCACCAGC	215	203	217	318	225	236	2.37291	-0.359	-1.12417	0.261	0.93
MAPK10-17	MAPK10	x	TGGGCTACAAGGAGAACGGT	99	105	90	159	116	114	2.0569	-0.489	-1.12408	0.261	0.93
PIM1-11	PIM1	x	GCGTCATTAGGCTCCTGGAC	326	493	294	363	581	411	2.61384	-0.347	-1.1232	0.261	0.93
LATS2-1	LATS2	x	AGGTAGTCCACGTACGGCCG	366	180	258	348	347	300	2.47712	-0.375	-1.12265	0.262	0.93
TEX14-8	TEX14	x	TAGTGATGCGCTCGTACACA	365	424	529	464	611	479	2.68034	-0.291	-1.12139	0.262	0.93
MAPK12-5	MAPK12	x	GGACGGCCGCACCGGCGCTA	552	287	433	449	620	468	2.67025	-0.334	-1.12038	0.263	0.93
PRKCH-6	PRKCH	x	CTCTGGGGAATAATGCGACA	500	343	361	472	511	437	2.64048	-0.292	-1.11866	0.263	0.93
ERN1-4	ERN1	x	CTTAAGCATGGAGTCCACGG	259	324	278	337	374	314	2.49693	-0.309	-1.11742	0.264	0.93
GUCY2F-4	GUCY2F	x	AGCCATTGAGCGAATCAACC	116	89	146	142	182	135	2.13033	-0.469	-1.11643	0.264	0.93
MARK3-8	MARK3	x	GTGCTAAATCCAATTAAACG	302	143	203	342	235	245	2.38917	-0.418	-1.11579	0.265	0.93
TGFBR1-3	TGFBR1	x	CATACAAACGGCCTATCTCG	195	123	259	346	181	221	2.34439	-0.454	-1.11497	0.265	0.93
INSR-8	INSR	x	GGTCCGGCGTTCATCCGAAA	291	192	204	257	333	255	2.40654	-0.365	-1.11463	0.265	0.93
MAP3K11-4	MAP3K11	x	CACTGGGCTCGTAGTCGAAC	287	409	394	266	689	409	2.61172	-0.394	-1.11414	0.265	0.93
MAP2K3-11	MAP2K3	x	TCTGAATAGTGCCCCGTAGA	198	123	216	266	210	203	2.3075	-0.411	-1.11347	0.266	0.93
CDK7-8	CDK7	x	GGCTCTGGACGTGAAGTCTC	230	132	154	227	230	195	2.29003	-0.41	-1.1123	0.266	0.93
STK10-8	STK10	x	GGAAGAGATCGAAGACGGCC	487	251	408	491	470	421	2.62428	-0.331	-1.11209	0.266	0.93
NEK5-2	NEK5	x	AGAAAACCCCGGAGATATTG	212	33	65	191	142	129	2.11059	-0.688	-1.11099	0.267	0.93
PRKG2-3	PRKG2	x	AGGTCATAGGTCCGGGTTGT	731	588	701	736	842	720	2.85733	-0.229	-1.11058	0.267	0.93
CAMK2A-3	CAMK2A	x	ACGGGGGGTACCCAACCAGC	180	49	101	205	126	132	2.12057	-0.589	-1.11024	0.267	0.93
NPR1-4	NPR1	x	CTGCGGACCATGCCGCGCAA	549	375	318	522	503	453	2.6561	-0.308	-1.10874	0.268	0.93
MAPK10-6	MAPK10	x	CAGCTCCCGGTACGCTCTCT	289	269	350	400	348	331	2.51983	-0.305	-1.1086	0.268	0.93
PKDCC-6	PKDCC	x	GCGCGAGTTCGGGGTACGGA	289	155	334	293	388	292	2.46538	-0.393	-1.10742	0.268	0.93
MAP3K4-6	MAP3K4	x	CTTACTTTCAAAGTCGACTA	598	506	487	577	682	570	2.75587	-0.247	-1.10623	0.269	0.93
SGK494-6	SGK494	x	GGAGCAGTAAGCTGTCGGCA	377	371	367	431	463	402	2.60423	-0.266	-1.105	0.269	0.93
TGFBR1-14	TGFBR1	x	TTGACTTAATTCCTCGAGAT	446	349	349	478	447	414	2.617	-0.278	-1.10425	0.269	0.93
STK32C-1	STK32C	x	ACGAGGTCCGCAACGTCTTC	839	897	655	897	966	851	2.92993	-0.225	-1.10392	0.27	0.93
TXK-3	TXK	x	ACCGTAGCTAAACCCAGCTG	193	175	143	181	268	192	2.2833	-0.398	-1.10378	0.27	0.93
PNCK-8	PNCK	x	GCGTCTACGAGATCCGCGAG	198	162	168	242	213	197	2.29447	-0.37	-1.10233	0.27	0.93
STK3-13	STK3	x	GGTTTGGCATTCTTGATAAA	911	437	657	781	863	730	2.86332	-0.299	-1.10225	0.27	0.93
HIPK1-6	HIPK1	x	CACCGCATACTGCGGTGTGA	693	418	292	635	555	519	2.71517	-0.347	-1.10156	0.271	0.93
MYLK-20	MYLK	x	TTCAGCAGCCAAGTGATCCG	705	895	795	932	918	849	2.92891	-0.212	-1.10138	0.271	0.93
PTK2B-9	PTK2B	x	GCCCCTGAGTCGAGTAAAGT	731	215	446	592	633	523	2.7185	-0.401	-1.1011	0.271	0.93
PLK4-9	PLK4	x	TCATATTACGAGTCAGTAGG	144	235	186	288	207	212	2.32634	-0.394	-1.10034	0.271	0.93
MAP3K5-7	MAP3K5	x	GCCGCCGGACAACCGATGCC	638	421	484	613	625	556	2.74507	-0.267	-1.09988	0.271	0.93
CDK2-8	CDK2	x	GATCTCTCGGATGGCAGTAC	182	175	146	181	259	189	2.27646	-0.392	-1.09949	0.272	0.93
CDK17-3	CDK17	x	ACTGTGTGGTCTCCGCAATG	698	712	698	710	932	750	2.87506	-0.225	-1.09925	0.272	0.93
OXSR1-1	OXSR1	x	AATTGAATTGGCTACAGGGG	176	62	103	206	126	135	2.13033	-0.546	-1.09886	0.272	0.93
ABL1-4	ABL1	x	CCTGAGGGAGTGCAACCGGC	169	157	188	211	232	191	2.28103	-0.371	-1.09875	0.272	0.93
CDK2-2	CDK2	x	AGCTTTCTGCCATTCTCATC	607	627	652	812	659	671	2.82672	-0.226	-1.09731	0.273	0.93
MELK-12	MELK	x	GCAGAAGATAGGTAGCCGTG	242	339	229	256	439	301	2.47857	-0.364	-1.09665	0.273	0.93
TRIB3-2	TRIB3	x	CCGAGCCACATGCTTGTGCG	371	458	466	512	522	466	2.66839	-0.26	-1.09608	0.273	0.93
CDC42BPA-10	CDC42BPA	x	TAACCTCTTCTTCTAACTGC	302	302	183	294	377	292	2.46538	-0.355	-1.09586	0.273	0.93
EIF2AK1-9	EIF2AK1	x	GGCCATCGACTTTCCCGCCG	560	350	595	654	573	546	2.73719	-0.29	-1.09565	0.273	0.93
OXSR1-9	OXSR1	x	TACGATACTCCGAGAAGTAC	161	327	268	270	389	283	2.45179	-0.387	-1.09544	0.273	0.93
NTRK1-8	NTRK1	x	GCGCAGACACCCGTGCCGCA	380	259	424	466	413	388	2.58883	-0.311	-1.09473	0.274	0.93
SCYL3-4	SCYL3	x	GATCACCCGTGACTGGAACA	619	489	476	677	580	568	2.75435	-0.251	-1.09453	0.274	0.93
CAMKV-3	CAMKV	x	CCTTGCGGCCGTCCCGCTTC	417	276	334	470	377	375	2.57403	-0.307	-1.09325	0.274	0.93
ACVR1B-9	ACVR1B	x	GGTAGGCATCATCGCCGGCC	500	276	338	396	538	410	2.61278	-0.331	-1.09257	0.275	0.93
CDK1-6	CDK1	x	ATTTCCCGAATTGCAGTACT	479	311	225	421	442	376	2.57519	-0.351	-1.09195	0.275	0.93
CHUK-8	CHUK	x	GGCTACAGTTGATGTTGAAT	566	368	393	515	563	481	2.68215	-0.285	-1.09174	0.275	0.93
TLK1-2	TLK1	x	ACTCAGTACCAGGGTGGAAA	567	514	514	590	660	569	2.75511	-0.233	-1.09142	0.275	0.93
MYLK-5	MYLK	x	CCCTGAGATCATTGCCATAG	695	605	690	694	857	708	2.85003	-0.225	-1.09042	0.276	0.93
GRK4-2	GRK4	x	ATACCAAACCCACTCTAAAG	52	64	29	83	71	60	1.77815	-0.672	-1.08999	0.276	0.93
DMPK-6	DMPK	x	GCCGTGGAATCCGCGTAGAA	800	420	493	686	717	623	2.79449	-0.297	-1.08894	0.276	0.93
SPEG-15	SPEG	x	GGTGCGCCGCGCTCCGACTT	479	512	545	547	664	549	2.73957	-0.242	-1.08858	0.276	0.93
MAK-1	MAK	x	ACTGTCTCATGGTTGTGTAT	606	635	767	638	958	721	2.85794	-0.254	-1.08856	0.276	0.93
MAP3K10-9	MAP3K10	x	GTCGAACACCGCGGTCCAGA	515	511	554	613	622	563	2.75051	-0.23	-1.08775	0.277	0.93
NEK2-3	NEK2	x	ATATTGTGAAGGAGGGGATC	226	225	255	289	298	259	2.4133	-0.319	-1.08708	0.277	0.93
GRK1-2	GRK1	x	CAGGTACTTCTTGTCCCGGG	360	171	268	284	410	299	2.47567	-0.382	-1.08591	0.278	0.93
RNASEL-7	RNASEL	x	GTAAACGCCTGTGACAATAT	315	154	208	264	327	254	2.40483	-0.389	-1.08543	0.278	0.93
EPHB6-3	EPHB6	x	ACGCCTGACTCGGACCTTTG	592	442	544	647	601	565	2.75205	-0.246	-1.08483	0.278	0.93
CAMK2D-2	CAMK2D	x	ATACGTTCTCACCAATATTA	402	295	386	469	411	393	2.59439	-0.286	-1.08473	0.278	0.93
CDKL2-9	CDKL2	x	GTTCTGGAGCTCTGTACCAT	363	257	306	379	381	337	2.52763	-0.3	-1.08297	0.279	0.931
IKBKE-3	IKBKE	x	CATCATGCGCCTCGTAGGGG	335	307	269	380	363	331	2.51983	-0.291	-1.08286	0.279	0.931
CDC42BPG-2	CDC42BPG	x	CAGCAGCGGCCCCCTACGGC	163	72	76	125	175	122	2.08636	-0.533	-1.08209	0.279	0.931
PHKG1-12	PHKG1	x	TGGAGCACTCGATAATCTCA	349	344	341	468	368	374	2.57287	-0.278	-1.08129	0.28	0.931
TESK1-4	TESK1	x	CCGAAAAGATTCCTGTGTAT	394	243	415	446	426	385	2.58546	-0.314	-1.08101	0.28	0.931
LMTK3-4	LMTK3	x	CCCGTAGTCTCCGATGCGCA	749	591	681	692	891	721	2.85794	-0.233	-1.08002	0.28	0.931
TRIO-9	TRIO	x	GTGCTGGGTTGGATCCGCAA	416	231	362	374	471	371	2.56937	-0.329	-1.07996	0.28	0.931
NLK-8	NLK	x	CTCAACACCATCTTCATCCG	319	589	402	628	459	479	2.68034	-0.316	-1.0789	0.281	0.931
SGK3-6	SGK3	x	GGAATCTTCAGGGCCATAGC	510	252	329	538	386	403	2.60531	-0.345	-1.07844	0.281	0.931
MAPK10-2	MAPK10	x	ACGTTATTACAGAGCCCCTG	518	362	292	463	504	428	2.63144	-0.308	-1.07772	0.281	0.931
TRIB1-6	TRIB1	x	GCGTTTGGCCGGGACGCCTC	424	343	414	370	598	430	2.63347	-0.298	-1.07754	0.281	0.931
CDK4-2	CDK4	x	ACCTCACGAACTGTGCTGAT	490	393	359	517	480	448	2.65128	-0.268	-1.07716	0.281	0.931
NIM1-8	NIM1	x	GGGTCTCCACCACTTCGTAA	388	136	295	350	375	309	2.48996	-0.409	-1.07587	0.282	0.931
NEK1-9	NEK1	x	CTGGTTTGTACAGATATGTT	696	454	758	785	741	687	2.83696	-0.263	-1.07581	0.282	0.931
MAST4-9	MAST4	x	CCGAGCCATCCGGGTGTATG	1075	783	931	1066	1082	987	2.99432	-0.208	-1.07559	0.282	0.931
VRK3-10	VRK3	x	GGCAGAATTTGAATGCCGCT	192	79	150	146	247	163	2.21219	-0.486	-1.07395	0.283	0.932
PEAK1-5	PEAK1	x	GGCCGGACTGGCGTACTCTT	604	472	612	666	660	603	2.78032	-0.237	-1.07374	0.283	0.932
NPR2-6	NPR2	x	GCACAGGGGGGATTGTCCGA	197	53	140	144	236	154	2.18752	-0.547	-1.07344	0.283	0.932
TGFBR2-4	TGFBR2	x	CCTGGGAAACCGGCAAGACG	216	188	192	255	247	220	2.34242	-0.337	-1.07046	0.284	0.932
CDK20-2	CDK20	x	CAGAGCCTTAATCTCCCGCA	638	399	509	612	627	557	2.74586	-0.266	-1.07033	0.284	0.932
EPHA1-1	EPHA1	x	ACCACTGGCTTCGCTCCAAT	606	528	401	632	593	552	2.74194	-0.26	-1.07033	0.284	0.932
RPS6KA6-3	RPS6KA6	x	CCTCTCCTATTTACTACTTC	772	779	764	828	944	817	2.91222	-0.199	-1.06975	0.285	0.932
RIPK1-2	RIPK1	x	CCTTCAAGCCGGTCAAATTC	716	517	573	674	746	645	2.80956	-0.238	-1.06783	0.286	0.932
NPR1-9	NPR1	x	TATAGAGCAGGAGCCCGTCG	222	102	130	236	177	173	2.23805	-0.448	-1.06759	0.286	0.932
NEK7-4	NEK7	x	ATTACAGAAGGCCTTACGAC	288	288	256	337	342	302	2.48001	-0.292	-1.06586	0.286	0.932
TTK-4	TTK	x	CACAATCTGGGCTATTTAGA	153	101	145	137	224	152	2.18184	-0.441	-1.06467	0.287	0.932
FGFR3-4	FGFR3	x	ATGGGACCACCCCCGGGCGG	344	42	114	367	337	241	2.38202	-1.08	-1.06423	0.287	0.932
NonTargetingControlGuideForHuman_0005	NonTargetingControlGuideForHuman_0005	n	CCATATCGGGGCGAGACATG	399	471	314	557	409	430	2.63347	-0.291	-1.06363	0.287	0.932
AXL-14	AXL	x	TCAGGGGGTAGATGCCGCTC	176	90	102	220	124	142	2.15229	-0.488	-1.0636	0.288	0.932
MAP3K10-3	MAP3K10	x	CCCCGCAGCGCTCATCTTGG	1018	700	825	901	1080	905	2.95665	-0.225	-1.06123	0.289	0.932
ERBB4-5	ERBB4	x	CAAAAAATGAAGCCGGCGAC	378	92	184	248	365	253	2.40312	-0.492	-1.06013	0.289	0.932
BRSK2-12	BRSK2	x	GACCCATACCTATCTCGTTC	329	429	433	399	568	432	2.63548	-0.284	-1.05993	0.289	0.932
MAPK3-7	MAPK3	x	GAAGGGGCAGCCGTTCGACG	386	250	327	374	417	351	2.54531	-0.301	-1.05913	0.29	0.932
HIPK2-4	HIPK2	x	CCGATGGCCCCCGTGTACGA	484	228	461	441	548	432	2.63548	-0.339	-1.05806	0.29	0.932
MST4-11	MST4	x	GGATGCATATCGGAGTTAGG	556	477	470	554	626	537	2.72997	-0.236	-1.05627	0.291	0.932
RIPK1-4	RIPK1	x	CTCGGGCGCCATGTAGTAGA	637	569	639	778	654	655	2.81624	-0.219	-1.05606	0.291	0.932
RNASEL-4	RNASEL	x	CGCTGCGAGGATAAAAGGCG	338	330	393	444	407	382	2.58206	-0.267	-1.05601	0.291	0.932
WEE1-16	WEE1	x	GTCGCCGGTCAAGTCGCCGG	70	66	90	105	110	88	1.94448	-0.513	-1.05566	0.291	0.932
EPHB6-5	EPHB6	x	AGGTCCGAGTCAGGCGTCGC	301	318	257	349	364	318	2.50243	-0.288	-1.05509	0.291	0.932
MAP3K13-7	MAP3K13	x	CTCTACGAGGTCTTACGAGC	159	75	104	155	158	130	2.11394	-0.474	-1.05508	0.291	0.932
CDK13-2	CDK13	x	CACGTCGCCGCCCCGCTCGT	528	638	639	703	699	641	2.80686	-0.22	-1.05436	0.292	0.932
PAN3-6	PAN3	x	GCGGGGGACTCGATGGACCG	375	189	260	419	287	306	2.48572	-0.362	-1.05404	0.292	0.932
MARK1-8	MARK1	x	TCCGGATCAGGCTCAGTATA	883	1003	959	1062	1092	1000	3	-0.184	-1.05313	0.292	0.932
CHEK2-11	CHEK2	x	GGCTCGATTATGGGCCCTTC	803	396	487	727	655	614	2.78817	-0.298	-1.05264	0.293	0.932
DSTYK-1	DSTYK	x	AGCGAGCCCGTCTCGGGTCC	309	227	379	317	448	336	2.52634	-0.327	-1.05167	0.293	0.932
ROR1-8	ROR1	x	CGTGGCAACAAACGGCAAGG	563	453	309	493	591	482	2.68305	-0.295	-1.05143	0.293	0.932
EPHA10-9	EPHA10	x	CGCCGCTGATCTCCTCCCAC	870	782	876	1058	876	892	2.95036	-0.199	-1.05092	0.293	0.932
TSSK3-7	TSSK3	x	GGACGATTTGGAGCTCCCGA	116	111	87	118	169	120	2.07918	-0.455	-1.04984	0.294	0.932
C9orf96-6	C9orf96	x	GGCCATCCAGGACTTACGAA	196	81	177	253	164	174	2.24055	-0.462	-1.04897	0.294	0.932
TTK-10	TTK	x	TTGGAGGTTTAAATTCCGCA	616	224	368	539	496	449	2.65225	-0.362	-1.0488	0.294	0.932
ERBB2-6	ERBB2	x	CCGAATGTATACCGGCCCTC	499	239	328	422	472	392	2.59329	-0.331	-1.04821	0.295	0.932
SGK3-10	SGK3	x	TGTCAGAGCATTCCTTCAAA	254	334	369	336	451	349	2.54283	-0.303	-1.04695	0.295	0.932
GRK7-2	GRK7	x	AGTGCCCACGTTCCGCAAGG	351	536	405	422	632	469	2.67117	-0.291	-1.04467	0.296	0.935
DYRK4-6	DYRK4	x	GAGAGTGAAGCGCCGAACTA	198	119	127	198	194	167	2.22272	-0.405	-1.04396	0.297	0.935
TAOK2-6	TAOK2	x	GCGGACCTACAAACTTCGCA	299	233	293	335	340	300	2.47712	-0.295	-1.0435	0.297	0.935
PLK1-3	PLK1	x	ATTCATTCTTCTTGATCCGG	346	272	252	313	403	317	2.50106	-0.304	-1.04257	0.297	0.935
TBK1-8	TBK1	x	GGTAGTCCATAGGCATTAGA	184	252	213	319	229	239	2.3784	-0.341	-1.04013	0.298	0.935
ACVR1B-2	ACVR1B	x	ATTATTGGCAAGGGTCGGTT	428	227	252	371	392	334	2.52375	-0.336	-1.03967	0.298	0.935
PRKCQ-11	PRKCQ	x	TTACCGACACCGGGAAAAAG	181	141	225	231	238	203	2.3075	-0.363	-1.03859	0.299	0.935
FGFR4-8	FGFR4	x	CTGCTGGCCGTGTACGGGGC	329	134	130	299	238	226	2.35411	-0.442	-1.03805	0.299	0.935
AKT3-7	AKT3	x	TAGTCACTTACTGTTAAAAA	167	167	136	192	212	175	2.24304	-0.367	-1.03665	0.3	0.935
DAPK2-6	DAPK2	x	CTCCCGGCACTTCTTCACGA	473	221	304	454	387	368	2.56585	-0.338	-1.03518	0.301	0.935
NRBP2-2	NRBP2	x	AGGCCATGAACGCCCGGGTA	350	207	138	283	327	261	2.41664	-0.397	-1.03473	0.301	0.935
CDK12-6	CDK12	x	GACTCAGAGACCGCTTGCTC	92	88	90	120	127	103	2.01284	-0.457	-1.03258	0.302	0.935
FLT3-8	FLT3	x	TCCAGAGCCGATCGTGGAAT	402	363	542	571	478	471	2.67302	-0.268	-1.03083	0.303	0.935
MYO3B-4	MYO3B	x	ACTCAGATGTGGCCAGCGGT	201	254	258	288	301	260	2.41497	-0.309	-1.03011	0.303	0.935
ADCK2-5	ADCK2	x	CTTCGCCGACTCAGAACGTC	857	885	727	1029	863	872	2.94052	-0.201	-1.02987	0.303	0.935
NPR1-1	NPR1	x	CCGTAATATTGAGGCGGTCG	279	335	296	397	339	329	2.5172	-0.279	-1.02948	0.303	0.935
PBK-4	PBK	x	GAATATGGCAAGAGGGTTAA	134	138	206	204	211	179	2.25285	-0.381	-1.02879	0.304	0.935
ALPK2-4	ALPK2	x	ATGAGTGCTTTCAAGCGACC	229	159	231	200	332	230	2.36173	-0.366	-1.02757	0.304	0.935
MUSK-6	MUSK	x	CGTGTGGACCAGTAGCTCTT	243	339	241	315	363	300	2.47712	-0.305	-1.02669	0.305	0.935
GRK1-7	GRK1	x	GCTGCCTCGGGCGGCGATGA	753	346	382	515	725	544	2.7356	-0.329	-1.02391	0.306	0.935
CDK13-10	CDK13	x	TGGAGGAACGCCGCAAGCGG	201	99	134	164	225	165	2.21748	-0.427	-1.02388	0.306	0.935
TRIB2-9	TRIB2	x	TCGAAGAGTTGTCGTCTATA	438	425	442	527	495	465	2.66745	-0.232	-1.02378	0.306	0.935
CDK5-9	CDK5	x	GGCCTTGAACACAGTTCCGT	512	289	333	441	489	413	2.61595	-0.299	-1.02352	0.306	0.935
MST1R-9	MST1R	x	TTCTTTCAGCTTACCGGGTT	238	144	205	241	259	217	2.33646	-0.354	-1.02345	0.306	0.935
BMPR1A-2	BMPR1A	x	AACGTTTAACTTACCAATAA	26	12	11	22	43	23	1.36173	-0.993	-1.02226	0.307	0.935
PEAK1-4	PEAK1	x	GCCATGGAGATTCGCATGAG	531	377	566	658	519	530	2.72428	-0.26	-1.02213	0.307	0.935
WEE2-1	WEE2	x	AAAATTGGGGTTGGCGAATT	304	149	208	289	278	246	2.39094	-0.364	-1.02046	0.308	0.935
MYLK-9	MYLK	x	CGAATGGTCTTAGAGAAATA	335	291	309	370	380	337	2.52763	-0.267	-1.0191	0.308	0.935
TTN-24	TTN	x	TTGTCCTCCCGGACCGCTTT	865	951	910	1068	990	957	2.98091	-0.179	-1.01875	0.308	0.935
CDKL2-10	CDKL2	x	TGCCTTGGAATTAGATTACC	607	427	569	685	579	573	2.75815	-0.242	-1.01839	0.308	0.935
CDC7-7	CDC7	x	GATCCAGCTCCTTAGGTACT	355	192	307	337	376	313	2.49554	-0.325	-1.0166	0.309	0.935
NPR2-1	NPR2	x	ACCCACTTCATCCGGGCCAA	1091	775	1000	1016	1186	1014	3.00604	-0.205	-1.01644	0.309	0.935
PIK3CA-4	PIK3CA	x	GACTTTAGAATGCCTCCGTG	492	316	399	482	487	435	2.63849	-0.268	-1.01571	0.31	0.935
RYK-10	RYK	x	TTACAGGTTGAATATAAGCT	339	271	408	397	427	368	2.56585	-0.28	-1.01536	0.31	0.935
ADCK1-3	ADCK1	x	CGATGACACCCCTCTGGGGA	315	87	119	263	224	202	2.30535	-0.488	-1.0149	0.31	0.935
STK17B-9	STK17B	x	TTACATCTAAAGAGCTAGGG	265	253	361	395	325	320	2.50515	-0.297	-1.01473	0.31	0.935
RPS6KA4-7	RPS6KA4	x	CTCGGTAAATGATGCCGAGC	135	24	57	129	98	89	1.94939	-0.657	-1.01387	0.311	0.935
PKDCC-7	PKDCC	x	GGCAGCTGCGTGCGCGAGTT	647	515	641	745	654	640	2.80618	-0.219	-1.01362	0.311	0.935
HUNK-9	HUNK	x	TCGGATGTATCTGCGGGCTT	684	268	376	600	519	489	2.68931	-0.338	-1.01352	0.311	0.935
ADCK2-8	ADCK2	x	TCGCCGACTCAGAACGTCAG	548	493	547	605	624	563	2.75051	-0.215	-1.01286	0.311	0.935
BTK-6	BTK	x	GCCCTTCATCATATACAACC	130	148	147	202	165	158	2.19866	-0.373	-1.01103	0.312	0.935
PEAK1-1	PEAK1	x	AAGAGAGATTTGGGCCGGAC	136	56	118	176	116	120	2.07918	-0.499	-1.01076	0.312	0.935
CDK11B-8	CDK11B	x	CATCATAGCCATTCAGCAGA	736	610	815	750	922	767	2.8848	-0.215	-1.00944	0.313	0.936
FYN-2	FYN	x	CAGAGCTCTGGGTACCGCTA	195	119	152	146	267	176	2.24551	-0.411	-1.00872	0.313	0.936
TAOK2-4	TAOK2	x	CCGGGATGTCCGGAATAGTG	385	229	369	397	409	358	2.55388	-0.299	-1.00672	0.314	0.936
PIK3R4-3	PIK3R4	x	ATGAGCGTATTCTGGTTATA	303	188	248	283	332	271	2.43297	-0.32	-1.00638	0.314	0.936
PDGFRA-5	PDGFRA	x	CTTCCAAGACCGTCACAAAA	331	275	315	331	412	333	2.52244	-0.275	-1.00628	0.314	0.936
CAMK2B-9	CAMK2B	x	GGCGAGAGAGTACTACAGCG	418	273	225	423	340	336	2.52634	-0.321	-1.00582	0.315	0.936
KSR2-8	KSR2	x	GAAATACGGAGCCAACCGGG	127	76	135	154	151	129	2.11059	-0.437	-1.00534	0.315	0.936
MAPKAPK2-1	MAPKAPK2	x	AACTGCGGGAACTGCTGCGG	116	110	124	188	204	148	2.17026	-0.748	-1.99243	0.0463	0.894
RIOK3-1	RIOK3	x	ACCGGTTCCCACTCCTAAAA	517	215	364	356	576	406	2.60853	-0.351	-1.00259	0.316	0.936
TRIO-10	TRIO	x	TGCAGCTGCGCATCTTCGAG	525	434	447	577	522	501	2.69984	-0.23	-1.00047	0.317	0.936
SIK1-1	SIK1	x	CTGGCAAATCCTGTCGGCCG	350	81	183	301	265	236	2.37291	-0.468	-0.999772	0.317	0.936
ABL1-7	ABL1	x	GGGAGGTGTACGAGGGCGTG	750	703	634	731	869	737	2.86747	-0.202	-0.998046	0.318	0.936
CSNK1G3-14	CSNK1G3	x	GGGCCGAAATAGTAAACTTG	651	359	496	604	604	543	2.7348	-0.267	-0.997744	0.318	0.936
AURKC-7	AURKC	x	GTTATACAGGCGCAGGATAT	490	414	381	431	591	461	2.6637	-0.255	-0.997622	0.318	0.936
LIMK2-3	LIMK2	x	CACTCGAAGTGTGCGGACGG	764	654	645	677	920	732	2.86451	-0.216	-0.997326	0.319	0.936
CAMK2D-10	CAMK2D	x	TCATGATAGCATATCAGAAG	191	228	258	267	292	247	2.3927	-0.309	-0.997027	0.319	0.936
ADRBK2-4	ADRBK2	x	GGAGGATTCGGGGAAGTTTA	621	214	258	470	477	408	2.61066	-0.378	-0.99655	0.319	0.936
NonTargetingControlGuideForHuman_0017	NonTargetingControlGuideForHuman_0017	n	CAACGGGTTCTCCCGGCTAC	591	366	593	584	652	557	2.74586	-0.258	-0.995763	0.319	0.936
DAPK3-5	DAPK3	x	CGCCTGTCATCCAGCCGGCG	410	198	285	450	304	329	2.5172	-0.341	-0.995275	0.32	0.936
NRBP2-8	NRBP2	x	TCAGGTTCCCGTGGATGATT	764	613	684	678	919	732	2.86451	-0.217	-0.994943	0.32	0.936
EPHB2-7	EPHB2	x	GGCTACGGACCAAGTTTATC	592	214	379	484	519	438	2.64147	-0.344	-0.994921	0.32	0.936
MAPK12-8	MAPK12	x	TCGGCCGTGGACGGCCGCAC	173	104	82	160	165	137	2.13672	-0.441	-0.994345	0.32	0.936
FASTK-3	FASTK	x	CAGGTAGTTCAGTCGCCCAA	667	547	486	713	613	605	2.78176	-0.227	-0.993639	0.32	0.936
HIPK1-15	HIPK1	x	GTAAAGGGCACCGCATACTG	188	133	163	183	231	180	2.25527	-0.36	-0.992386	0.321	0.936
LIMK2-9	LIMK2	x	GATGTGCATCCGGTTGACCC	297	415	280	398	404	359	2.55509	-0.278	-0.992196	0.321	0.936
SRPK1-5	SRPK1	x	GATCCTAATGATTATTGTAA	322	203	236	229	416	281	2.44871	-0.346	-0.99204	0.321	0.936
MAPK6-7	MAPK6	x	GGCTTTCTATACATACCTTA	304	79	138	260	222	201	2.3032	-0.473	-0.99147	0.321	0.936
PDK2-4	PDK2	x	CCGATGTGTTTGGGATGGGC	1025	998	997	1081	1180	1056	3.02366	-0.167	-0.989947	0.322	0.936
ARAF-7	ARAF	x	GATTTAGACCCCGCACCTTC	408	288	343	327	521	377	2.57634	-0.292	-0.988868	0.323	0.936
EPHB1-4	EPHB1	x	CCACCTTCATCAACCGGCGG	557	450	523	637	553	544	2.7356	-0.222	-0.986447	0.324	0.938
MAPKAPK5-2	MAPKAPK5	x	CCTGGGGTGCTACATAATAA	818	688	704	820	862	778	2.89098	-0.191	-0.984002	0.325	0.94
SCYL2-3	SCYL2	x	GAGGAGTCCAACAGTTAACT	161	210	256	278	247	230	2.36173	-0.329	-0.983553	0.325	0.94
BUB1-12	BUB1	x	TGCAAGGAGAAGCTTATTCG	200	183	206	219	270	216	2.33445	-0.317	-0.981572	0.326	0.94
MASTL-7	MASTL	x	CGCCTTCGGGAAAGTGTATC	519	594	664	702	668	629	2.79865	-0.21	-0.981569	0.326	0.94
CDK5-10	CDK5	x	TACGAGAAACTGGAAAAGAT	161	132	140	151	223	161	2.20683	-0.374	-0.980528	0.327	0.94
CHEK2-15	CHEK2	x	TACTTAGACTGCAAACTGGC	377	437	275	400	478	393	2.59439	-0.274	-0.979107	0.328	0.94
DAPK1-5	DAPK1	x	GCAGAGGCGTTCGCCCATAC	326	392	426	526	387	411	2.61384	-0.26	-0.978562	0.328	0.94
EPHA4-1	EPHA4	x	AATAGTCTTCCGGGCGTCAT	158	59	154	180	161	142	2.15229	-0.463	-0.976992	0.329	0.94
MAP3K13-12	MAP3K13	x	GGCGTGGTTTGCTTCGATAT	1817	1467	1793	2102	1696	1775	3.2492	-0.166	-0.97692	0.329	0.94
MST4-12	MST4	x	GTAAAGTCTCCAACAAGAGT	237	121	116	184	235	179	2.25285	-0.407	-0.97682	0.329	0.94
JAK1-2	JAK1	x	ATGTTGTGGACGATCAACGG	453	418	421	475	532	460	2.66276	-0.225	-0.976036	0.329	0.94
PDK3-9	PDK3	x	TCGTCTAGCACTTCTGTTTG	848	777	855	978	893	870	2.93952	-0.178	-0.975767	0.329	0.94
TGFBR2-9	TGFBR2	x	TCTACTGCTACCGCGTTAAC	455	569	437	517	627	521	2.71684	-0.232	-0.974881	0.33	0.941
CSNK1E-4	CSNK1E	x	CTACATCATCGACTTCGGCC	789	856	731	1000	809	837	2.92273	-0.192	-0.974812	0.33	0.941
AATK-10	AATK	x	GTACTTCATCCGCCTAGAGG	735	499	514	693	674	623	2.79449	-0.23	-0.97235	0.331	0.941
PIM2-5	PIM2	x	CATAGCAGTGCGACTTCGAG	683	695	662	808	741	718	2.85612	-0.188	-0.97184	0.331	0.941
ADCK3-7	ADCK3	x	GGGAACCCGGCTTCTCTAAA	479	67	128	429	456	312	2.49415	-0.978	-0.971522	0.331	0.941
ALK-8	ALK	x	GTAGGTCCCGGGCGTAGACA	476	276	401	453	476	416	2.61909	-0.273	-0.970019	0.332	0.941
STK32C-8	STK32C	x	GCCGGTGTTTGACGACAAGG	866	641	715	795	909	785	2.89487	-0.202	-0.968954	0.333	0.941
PKN1-11	PKN1	x	TGGAACCCTACCCCCTCAAT	1389	1762	1474	1599	1855	1616	3.20844	-0.164	-0.968196	0.333	0.941
SGK1-14	SGK1	x	GCAGCATAGAAACGAGCCCG	114	150	157	204	159	157	2.1959	-0.371	-0.967432	0.333	0.941
NonTargetingControlGuideForHuman_0010	NonTargetingControlGuideForHuman_0010	n	ACGGGCGGCTATCGCTGACT	552	270	390	516	473	440	2.64345	-0.292	-0.967375	0.333	0.941
MAP3K19-2	MAP3K19	x	AACGACTTAACTAGGGCTCC	55	44	92	94	91	75	1.87506	-0.539	-0.965837	0.334	0.941
SGK494-2	SGK494	x	CCAAGGTAAAGGTCCTACAG	369	280	320	469	315	351	2.54531	-0.279	-0.965588	0.334	0.941
PDGFRB-4	PDGFRB	x	GAACAGACAGTCCGCTGTCG	531	429	456	541	559	503	2.70157	-0.221	-0.96544	0.334	0.941
SGK2-1	SGK2	x	ACCTCGGGTAGGAAACCCTC	25	38	57	75	51	49	1.6902	-0.655	-0.964808	0.335	0.941
PIM3-9	PIM3	x	GTGCTGGGTAGCGGCGGCTT	497	254	388	520	411	414	2.617	-0.294	-0.96422	0.335	0.942
PIK3CG-2	PIK3CG	x	AGGACAACTGCCGAAGGCGC	248	205	434	389	353	326	2.51322	-0.327	-0.962241	0.336	0.943
WNK3-6	WNK3	x	CATAAAATCGAACTATATTG	77	32	72	92	86	72	1.85733	-0.561	-0.959478	0.337	0.945
NEK11-9	NEK11	x	TACGTGCTTCAACAAAAACT	340	308	240	384	332	321	2.50651	-0.274	-0.958775	0.338	0.945
TLK1-5	TLK1	x	ATCACACGCCGCCATCCGGG	249	197	223	250	298	243	2.38561	-0.297	-0.958682	0.338	0.945
NRBP2-1	NRBP2	x	ACGAGCTCCACTTCGGAGAC	381	253	235	339	371	316	2.49969	-0.293	-0.957965	0.338	0.945
PBK-2	PBK	x	AGAAGCTTGGCTTTGGTACT	510	490	595	587	643	565	2.75205	-0.21	-0.957378	0.338	0.945
STK17A-8	STK17A	x	GAAGGGCTCGGTGCGCACCA	1087	1239	913	1147	1300	1137	3.05576	-0.18	-0.957111	0.339	0.945
CSNK2A1-2	CSNK2A1	x	AGACATTGTAAAAGACCCTG	313	244	265	338	323	297	2.47276	-0.27	-0.954382	0.34	0.946
ERBB3-14	ERBB3	x	GTATTGGTTCTCAGCATCGC	187	242	225	237	301	238	2.37658	-0.303	-0.953749	0.34	0.946
PIM1-4	PIM1	x	AGGATCAGGACGAAACTGTC	255	478	296	425	416	374	2.57287	-0.294	-0.953103	0.341	0.946
ADCK2-7	ADCK2	x	GCTTCGCGCCGGCGCTCTGT	165	25	32	141	96	92	1.96379	-0.679	-0.95286	0.341	0.946
MAP2K6-10	MAP2K6	x	TTGGAGTCTAAATCTCGAGG	301	237	306	344	334	304	2.48287	-0.269	-0.952805	0.341	0.946
LIMK1-5	LIMK1	x	CCAAGATCCGGTCTCCGACG	333	316	394	331	507	376	2.57519	-0.269	-0.952051	0.341	0.946
MAP2K5-7	MAP2K5	x	GATCCCAAATAGTGGCGCGG	237	236	246	242	345	261	2.41664	-0.292	-0.951997	0.341	0.946
PAK7-7	PAK7	x	GCCACGCAGCCAAGCAAAAT	534	407	535	558	590	525	2.72016	-0.222	-0.951321	0.341	0.946
ACVR1-5	ACVR1	x	AGCAGCCTTTCTGGTAGACG	878	735	919	967	946	889	2.9489	-0.181	-0.951112	0.342	0.946
EPHA4-3	EPHA4	x	AGCATACAACTTACGGGTGC	539	425	529	689	483	533	2.72673	-0.236	-0.95042	0.342	0.946
CAMKK1-6	CAMKK1	x	CACCGTTTCTAGTAGGCTCT	253	253	288	377	267	288	2.45939	-0.283	-0.950252	0.342	0.946
CDKL3-2	CDKL3	x	AGTCAATTGCTCGAAGGATC	373	472	439	470	533	457	2.65992	-0.229	-0.949336	0.342	0.946
CSNK1A1-13	CSNK1A1	x	TCCGACAATGAATTCAGCCT	340	237	381	388	385	346	2.53908	-0.275	-0.94921	0.343	0.946
NUAK2-3	NUAK2	x	CGCGAAAACCAGCGACTCCA	192	150	181	214	222	192	2.2833	-0.322	-0.948758	0.343	0.946
VRK2-12	VRK2	x	GGGTTACAAAAATCCAGACC	196	110	71	165	177	144	2.15836	-0.444	-0.946945	0.344	0.946
DYRK1A-7	DYRK1A	x	GCGAAGACACCAACAGGGCC	427	211	356	339	483	363	2.55991	-0.311	-0.945182	0.345	0.946
ABL2-15	ABL2	x	GTGAAGTTCGCTCTAAGAAT	157	101	135	159	181	147	2.16732	-0.376	-0.945022	0.345	0.946
RPS6KA5-7	RPS6KA5	x	GTATTCAATAGTTCCACAAA	120	68	108	131	135	112	2.04922	-0.431	-0.944228	0.345	0.946
NRK-3	NRK	x	ATCAGGTACCCGAACAACAA	150	92	95	146	152	127	2.1038	-0.408	-0.943412	0.345	0.946
CDKL2-7	CDKL2	x	GGAGGTTTATACTGATTATG	256	185	237	244	313	247	2.3927	-0.301	-0.943126	0.346	0.946
CIT-5	CIT	x	CGAAGTCCTTTGCCGAAGGC	326	234	287	331	350	306	2.48572	-0.27	-0.942696	0.346	0.946
NEK9-7	NEK9	x	GCTATCCGTCAGGTGTCATG	568	831	729	748	892	754	2.87737	-0.209	-0.942142	0.346	0.946
TRIO-7	TRIO	x	GCGGGCCGGAAACGTTAAAA	383	153	218	319	323	279	2.4456	-0.353	-0.941724	0.346	0.946
MAP3K8-10	MAP3K8	x	TTTATTCCTCGGGGCGCCTT	470	88	180	426	429	319	2.50379	-0.797	-0.94123	0.347	0.946
PDK2-19	PDK2	x	GTCGTTGTGCCGGTTCCGGA	474	387	316	541	398	423	2.62634	-0.259	-0.941226	0.347	0.946
STK24-10	STK24	x	GGGGACTGGCCTTGAATAAA	713	366	611	668	678	607	2.78319	-0.257	-0.941144	0.347	0.946
TTN-7	TTN	x	AGTGACATATCTACTGTCGT	720	539	652	752	712	675	2.8293	-0.201	-0.939068	0.348	0.946
PDK4-3	PDK4	x	CGCCGGCCTGGTGCCCCGAG	636	607	636	800	635	663	2.82151	-0.196	-0.938977	0.348	0.946
RIPK3-4	RIPK3	x	CAGTGTTCCGGGCGCAACAT	845	781	807	926	899	852	2.93044	-0.17	-0.938902	0.348	0.946
CSNK2A1-15	CSNK2A1	x	TGGACATGACAATTATGATC	299	375	527	381	595	435	2.63849	-0.286	-0.938811	0.348	0.946
STK36-2	STK36	x	AGGTCCGCTGTGTGGTCGTA	511	607	489	711	536	571	2.75664	-0.219	-0.938587	0.348	0.946
MAPK1-9	MAPK1	x	GCGGGCAGGTGTTCGACGTG	304	336	389	428	385	368	2.56585	-0.245	-0.938413	0.348	0.946
MAPK9-17	MAPK9	x	TAGTGGACATCTGGTCTGTC	739	775	711	787	892	781	2.89265	-0.179	-0.937888	0.348	0.946
MAP2K6-6	MAP2K6	x	GAAACGGCTACTGATGGATT	325	333	315	375	391	348	2.54158	-0.24	-0.93785	0.348	0.946
INSR-4	INSR	x	GATACGGGACCAGTCGATAG	472	289	418	517	425	424	2.62737	-0.261	-0.937258	0.349	0.946
FGFR2-1	FGFR2	x	AAGATGCCGCCGTGATCAGT	775	722	773	848	859	795	2.90037	-0.174	-0.93701	0.349	0.946
ERBB3-1	ERBB3	x	CAAGCTCTACGAGAGGTGTG	341	337	322	434	355	358	2.55388	-0.243	-0.936678	0.349	0.946
MAP4K4-13	MAP4K4	x	GCGGGGCTTTACCAGTAACA	635	258	457	498	612	492	2.69197	-0.303	-0.936068	0.349	0.946
RIOK3-9	RIOK3	x	TTACGCAACTTCAGGAAAAA	100	146	183	161	211	160	2.20412	-0.379	-0.935913	0.349	0.946
CDK3-10	CDK3	x	TGAGTTGGGTGCCATCAAGC	351	305	458	434	450	400	2.60206	-0.251	-0.935407	0.35	0.946
PRPF4B-1	PRPF4B	x	AGGCGGTCTCGATCACGCGG	94	66	163	135	159	123	2.08991	-0.449	-0.935094	0.35	0.946
ABL2-19	ABL2	x	TTCAGTGTCCGAGTCTTGGA	286	365	249	336	387	325	2.51188	-0.269	-0.932576	0.351	0.946
ADCK2-3	ADCK2	x	CCTCCGAAAACAGATCGCGC	103	69	162	143	158	127	2.1038	-0.435	-0.932515	0.351	0.946
CHUK-6	CHUK	x	GCAATGGAATACTGTTCTGG	356	152	272	363	294	287	2.45788	-0.337	-0.932481	0.351	0.946
RAF1-2	RAF1	x	ATTCGAAGTCACAGCGAATC	249	388	358	351	450	359	2.55509	-0.272	-0.932266	0.351	0.946
IGF1R-9	IGF1R	x	TGGAATACTTACTCCCCCGT	333	469	366	434	487	418	2.62118	-0.242	-0.932251	0.351	0.946
FGFR2-8	FGFR2	x	GGCGCAGCCACGTACACTTC	521	522	337	491	601	494	2.69373	-0.247	-0.931127	0.352	0.946
DCLK1-13	DCLK1	x	GCTGGAGCACTTCGACGAGC	264	231	211	276	295	255	2.40654	-0.279	-0.93054	0.352	0.946
NEK4-7	NEK4	x	GACGCTTGTGAAGCACCGGC	242	267	176	325	240	250	2.39794	-0.307	-0.930457	0.352	0.946
ROR1-5	ROR1	x	CACAGGCTACTTCCAGTGCG	435	373	322	441	447	404	2.60638	-0.237	-0.930331	0.352	0.946
PAK1-3	PAK1	x	ATTTGATGTCTGAAGCAAGC	105	126	231	220	184	173	2.23805	-0.391	-0.929792	0.352	0.946
PDK1-12	PDK1	x	TAGGTATATCCAGAGTCTTC	517	387	503	571	523	500	2.69897	-0.222	-0.928923	0.353	0.946
LTK-6	LTK	x	GAAACTGGAGAACCGCTCGG	227	92	142	182	223	173	2.23805	-0.398	-0.928504	0.353	0.946
RIOK1-15	RIOK1	x	GCTCTCCAGTCATGGACTAC	473	324	474	570	437	456	2.65896	-0.249	-0.928002	0.353	0.946
TRIB3-6	TRIB3	x	GTGCGGGGGCAGCCGCGCAT	370	260	278	379	348	327	2.51455	-0.264	-0.927304	0.354	0.946
DCLK2-5	DCLK2	x	CCATCTCCAGCGACCGCTTC	948	701	1041	969	1083	948	2.97681	-0.194	-0.927078	0.354	0.946
MAPK9-4	MAPK9	x	AGCTGAAACCAATTGGCTCT	76	57	193	164	142	126	2.10037	-0.494	-0.926865	0.354	0.946
SGK2-5	SGK2	x	CGACTATGTCAACGGGGGAG	518	636	642	659	714	634	2.80209	-0.198	-0.926026	0.354	0.946
CAMK1G-8	CAMK1G	x	TCTGGAGGCAATGGGTCGAA	427	405	371	467	467	427	2.63043	-0.22	-0.925421	0.355	0.946
INSRR-5	INSRR	x	CTTGGAACACATCTACCGAC	312	237	222	309	314	279	2.4456	-0.277	-0.92497	0.355	0.946
SLK-3	SLK	x	CAATTCTCGGATGGGTTTGT	315	347	338	340	451	358	2.55388	-0.247	-0.924913	0.355	0.946
PAK1-5	PAK1	x	GATCTTGGAGAAATTACGTA	256	66	148	199	228	179	2.25285	-0.447	-0.924909	0.355	0.946
STK17B-5	STK17B	x	GAGCAGCATATACCCTCTCG	382	334	362	472	375	385	2.58546	-0.237	-0.923857	0.356	0.947
PDPK1-3	PDPK1	x	CCGACGCGGGGCCCATGGCC	154	68	100	131	159	122	2.08636	-0.434	-0.922972	0.356	0.947
CAMK2G-10	CAMK2G	x	TGGTTGCAGTGTTACCGGCG	467	240	303	345	483	368	2.56585	-0.298	-0.9221	0.356	0.947
MAPK9-10	MAPK9	x	GCTGAAACCAATTGGCTCTG	468	324	399	399	545	427	2.63043	-0.25	-0.921346	0.357	0.947
CHEK1-2	CHEK1	x	AAATTTGAACTGTTATCTTC	70	62	46	97	72	69	1.83885	-0.51	-0.920173	0.357	0.947
AURKB-6	AURKB	x	GCGCAGAGAGATCGAAATCC	129	93	86	176	100	117	2.06819	-0.427	-0.919652	0.358	0.947
STK4-4	STK4	x	CATTCGATTACGAAATAAAA	41	27	56	55	71	50	1.69897	-0.608	-0.919609	0.358	0.947
TLK2-10	TLK2	x	TAAGTCAAAACAAGAGAAGA	70	31	28	93	42	53	1.72428	-0.651	-0.919143	0.358	0.947
NonTargetingControlGuideForHuman_0016	NonTargetingControlGuideForHuman_0016	n	CGACTAACCGGAAACTTTTT	528	159	339	437	436	380	2.57978	-0.352	-0.918667	0.358	0.947
CHEK2-5	CHEK2	x	CATTCTCTGGCTTTAAGTCA	1087	1257	1022	1095	1436	1179	3.07151	-0.174	-0.918362	0.358	0.947
LYN-6	LYN	x	GGACAGAGGTTTCAAACTAA	348	98	284	347	292	274	2.43775	-0.393	-0.917741	0.359	0.947
AURKA-3	AURKA	x	CCATATAGAAAATAATCCTG	30	33	60	77	49	50	1.69897	-0.62	-0.917568	0.359	0.947
PRKACB-21	PRKACB	x	TTGCCATCGCCCCAGACATG	637	410	502	678	535	552	2.74194	-0.232	-0.91591	0.36	0.947
MAP4K3-1	MAP4K3	x	AGGGTGGATCAAATTTCACT	309	292	216	296	363	295	2.46982	-0.275	-0.915887	0.36	0.947
PIM1-1	PIM1	x	AAGGACCGGATTTCCGACTG	439	259	344	355	485	376	2.57519	-0.274	-0.915504	0.36	0.947
EPHB3-8	EPHB3	x	GGCTTCGCACGGGGTTCATC	217	85	146	193	200	168	2.22531	-0.396	-0.915496	0.36	0.947
STK17A-1	STK17A	x	AAAAGGCCAAGATTGTCGGA	497	413	401	484	532	465	2.66745	-0.217	-0.913317	0.361	0.948
TNIK-7	TNIK	x	CGGCAGTACATACCCAAAGT	661	550	507	665	650	607	2.78319	-0.199	-0.911289	0.362	0.949
ABL2-8	ABL2	x	CTTCTCGGTTGCATTCTCGG	384	301	412	425	437	392	2.59329	-0.237	-0.911259	0.362	0.949
NEK9-5	NEK9	x	GCAAGGCAAAGCTATCCGTC	417	478	379	610	395	456	2.65896	-0.243	-0.908608	0.364	0.949
MAP4K5-2	MAP4K5	x	ATGTCCGCGGCAGGCCGCAG	393	254	390	392	435	373	2.57171	-0.259	-0.90812	0.364	0.949
NEK9-4	NEK9	x	GATAACATCCAGTTTCTGGG	462	162	236	367	363	318	2.50243	-0.349	-0.906954	0.364	0.949
EPHB6-7	EPHB6	x	CACCCAACGCGGCTTCTACG	507	300	480	563	460	462	2.66464	-0.254	-0.906827	0.364	0.949
STK33-7	STK33	x	GTTAAACAAATGGCTGATAG	187	66	67	160	137	123	2.08991	-0.477	-0.90678	0.365	0.949
ACVR1C-11	ACVR1C	x	GCTCTCAATTGCTAGTGGTC	793	503	502	738	665	640	2.80618	-0.227	-0.906625	0.365	0.949
TLK2-7	TLK2	x	GAGCCTCATTTACTGAACAG	289	161	151	198	314	223	2.3483	-0.354	-0.906608	0.365	0.949
TIE1-1	TIE1	x	AAGACGCCCACGAGGTCCGA	474	334	387	437	500	426	2.62941	-0.234	-0.906531	0.365	0.949
SCYL3-12	SCYL3	x	TTTCGGGTAGATCATGCGCA	807	961	627	899	930	845	2.92686	-0.196	-0.904942	0.365	0.949
MAPK3-8	MAPK3	x	GCAGTTGCAGTACATCGGCG	834	410	486	611	772	623	2.79449	-0.262	-0.904409	0.366	0.949
PAK4-5	PAK4	x	CCCCGCTGATGGCCCGTTAG	786	513	514	765	646	645	2.80956	-0.223	-0.90308	0.366	0.949
PDGFRB-6	PDGFRB	x	GCCCCGGGGGTGTGACGACC	271	73	204	244	243	207	2.31597	-0.415	-0.902448	0.367	0.949
MAPK7-6	MAPK7	x	AGTGAGGGCTTCGCGGTCAA	656	715	615	734	765	697	2.84323	-0.179	-0.902301	0.367	0.949
RIOK1-2	RIOK1	x	ACGACGCGGACTCCTCTGAC	76	79	23	64	114	71	1.85126	-0.585	-0.902207	0.367	0.949
RIPK2-1	RIPK2	x	AGCGCAGGTCGGCGAGTTTG	334	212	281	317	349	299	2.47567	-0.273	-0.900346	0.368	0.949
EPHA6-30	EPHA6	x	TCGTATTGAGAGAGTCATTG	441	418	465	460	562	469	2.67117	-0.211	-0.900118	0.368	0.949
PIK3R4-6	PIK3R4	x	GCGTATTCTGGTTATACGGA	659	387	449	590	585	534	2.72754	-0.237	-0.899866	0.368	0.949
ADCK4-10	ADCK4	x	GGGGCATGAAGTCGGCGCTC	222	57	69	176	152	135	2.13033	-0.5	-0.899416	0.368	0.949
PNCK-9	PNCK	x	TACGAGATCCGCGAGAGGCT	279	377	220	285	430	318	2.50243	-0.292	-0.898869	0.369	0.95
MAST1-2	MAST1	x	ATTCTCCCCCGGCGGTTTCT	542	44	166	507	519	356	2.55145	-1.03	-0.89758	0.369	0.95
MAP4K4-8	MAP4K4	x	CTGCAGTGGGGAATCTCGAC	414	354	408	452	459	417	2.62014	-0.217	-0.896806	0.37	0.95
RIOK3-3	RIOK3	x	ACTTTGGTACCTGGTCTGTA	517	610	719	724	687	651	2.81358	-0.197	-0.895867	0.37	0.95
MAP2K1-6	MAP2K1	x	GTTAACTGCAGAGCCGTCGG	237	138	236	250	257	224	2.35025	-0.316	-0.895847	0.37	0.95
MARK2-4	MARK2	x	CCGCGAAGTAAGAATAATGA	428	159	255	284	429	311	2.49276	-0.345	-0.89535	0.371	0.95
CDC42BPA-9	CDC42BPA	x	GGATGCACGAGGGTATCTTC	312	154	245	327	263	260	2.41497	-0.316	-0.895163	0.371	0.95
SCYL3-2	SCYL3	x	CTACGTGGAGCACTTCACTC	574	591	728	968	520	676	2.82995	-0.238	-0.893987	0.371	0.95
PRKCZ-7	PRKCZ	x	CTAATCAGAGTCATCGGGCG	619	252	337	532	460	440	2.64345	-0.301	-0.892741	0.372	0.95
CDKL1-3	CDKL1	x	CTGGTGGGGGACACGCAGTA	475	343	359	483	438	420	2.62325	-0.231	-0.892722	0.372	0.95
DCLK1-11	DCLK1	x	GATTCTTTCAGAAGTGTCGG	116	31	126	159	102	107	2.02938	-0.52	-0.892052	0.372	0.95
MAP3K2-1	MAP3K2	x	ACTCACAGGAGACCGTAAGC	750	640	637	831	703	712	2.85248	-0.183	-0.891177	0.373	0.95
PRKCA-8	PRKCA	x	TAAGGATCTGAAAGCCCGTT	983	917	785	1004	1004	939	2.97267	-0.166	-0.890706	0.373	0.95
MOS-2	MOS	x	AGGGCCGCGCGTCCACCGAT	576	749	693	722	809	710	2.85126	-0.187	-0.889955	0.373	0.95
STK31-15	STK31	x	TTTAGGGTCTAACGTCAGCC	673	738	726	708	907	750	2.87506	-0.181	-0.889045	0.374	0.95
AMHR2-10	AMHR2	x	GATTTATCACTGCCAGCCGG	462	329	388	391	537	421	2.62428	-0.24	-0.887549	0.375	0.952
PDK4-5	PDK4	x	GAGAAATGCTCCACCTCTCG	493	435	529	593	524	515	2.71181	-0.202	-0.886232	0.375	0.952
TTN-18	TTN	x	GGGTGCTGCCGCCAGTGTGT	596	499	445	551	633	545	2.7364	-0.206	-0.885352	0.376	0.952
MAP3K6-8	MAP3K6	x	GCTCTCACCCGCGTTGTAGA	603	211	428	449	579	454	2.65706	-0.312	-0.885133	0.376	0.952
NRBP2-4	NRBP2	x	CCAGCTGCTCGAACACGGTC	251	243	181	235	314	245	2.38917	-0.287	-0.882915	0.377	0.952
STK3-2	STK3	x	AATATTCTCCTCAATACAGA	21	52	10	37	57	35	1.54407	-0.765	-0.881968	0.378	0.952
PNCK-2	PNCK	x	ATCCCGGCGATTGCCTTACA	999	852	711	993	939	899	2.95376	-0.178	-0.880052	0.379	0.952
MLKL-7	MLKL	x	GATCCCGCAAGAGCAAATCA	267	161	332	373	257	278	2.44404	-0.314	-0.879944	0.379	0.952
PRKCA-1	PRKCA	x	AAAGCCCGTTTGGATCCATA	205	148	232	208	275	214	2.33041	-0.309	-0.879803	0.379	0.952
BMPR2-8	BMPR2	x	GGAGACAATCGAAGACTGTT	359	345	414	458	410	397	2.59879	-0.22	-0.879719	0.379	0.952
RPS6KA5-2	RPS6KA5	x	CATGAGGTGCAGATTTATGT	346	384	418	459	430	407	2.60959	-0.216	-0.879565	0.379	0.952
MAP3K4-7	MAP3K4	x	GCAGTGCTTCCGACGAAATC	349	657	418	579	549	510	2.70757	-0.249	-0.879282	0.379	0.952
MOK-1	MOK	x	ACGTGTAGAACCCATCAGTG	407	215	419	454	388	377	2.57634	-0.279	-0.878322	0.38	0.952
SNRK-5	SNRK	x	GGATTTAAGCGAGGGTATGA	286	75	108	170	256	179	2.25285	-0.446	-0.877324	0.38	0.952
SIK3-5	SIK3	x	GGGAGAAACGCTCCGTAGGG	171	143	268	218	268	214	2.33041	-0.325	-0.877166	0.38	0.952
SRPK3-8	SRPK3	x	GGGATGAGCGCCAGCACGGG	121	52	102	108	141	105	2.02119	-0.442	-0.876053	0.381	0.952
TLK1-12	TLK1	x	GCTTACAGTTGTGGTAAATT	598	345	538	636	527	529	2.72346	-0.236	-0.874068	0.382	0.952
MAPK14-1	MAPK14	x	AAGTAACCGCAGTTCTCTGT	157	91	236	150	274	182	2.26007	-0.394	-0.87356	0.382	0.952
CSNK1A1-7	CSNK1A1	x	CCGGGTTCTTACCGTATGTG	465	244	341	425	416	378	2.57749	-0.265	-0.873428	0.382	0.952
UHMK1-3	UHMK1	x	AGAACTGCTTGAGGGCGCCG	89	98	68	131	96	96	1.98227	-0.417	-0.873283	0.383	0.952
CSK-6	CSK	x	CGTGTAGTCTCCGGGGTAGT	837	537	850	876	830	786	2.89542	-0.202	-0.871278	0.384	0.952
ATR-6	ATR	x	GAAATCAAGCAACATCACGG	65	68	83	117	79	82	1.91381	-0.445	-0.870877	0.384	0.952
MAP3K2-7	MAP3K2	x	TACACCAGGTTGCCCGGAAT	366	512	497	543	520	488	2.68842	-0.214	-0.870218	0.384	0.952
ROR1-11	ROR1	x	GACTTCTATTTACCGCACGC	263	202	273	295	295	266	2.42488	-0.262	-0.869089	0.385	0.952
OXSR1-4	OXSR1	x	CAGCAATTGAATTGGCTACA	287	202	313	306	337	289	2.4609	-0.266	-0.869081	0.385	0.952
VRK2-2	VRK2	x	AAGGTTCTGGATGATATGGA	260	127	159	205	255	201	2.3032	-0.338	-0.867763	0.386	0.952
CAMK2G-8	CAMK2G	x	GCTGGTAGTCGTCGGTGAAA	292	398	386	401	440	383	2.5832	-0.229	-0.86721	0.386	0.952
DCLK2-2	DCLK2	x	CAGCACCAGGAGTATCGAGC	110	150	142	219	125	149	2.17319	-0.36	-0.867148	0.386	0.952
TNK1-7	TNK1	x	GTGTCGGGGCCGGGGCCGTT	934	319	424	577	806	612	2.78675	-0.307	-0.867114	0.386	0.952
CAMK2A-8	CAMK2A	x	GGTCCACAGGCTTCCCGTAC	510	473	531	641	515	534	2.72754	-0.196	-0.866242	0.386	0.952
PRKAA2-7	PRKAA2	x	GTTATTTAAGAAGATCCGAG	74	25	52	59	90	60	1.77815	-0.566	-0.865767	0.387	0.952
AKT1-6	AKT1	x	GCAGGATGTGGACCAACGTG	232	327	352	282	452	329	2.5172	-0.273	-0.864192	0.387	0.952
MAP3K9-8	MAP3K9	x	TAGGCAGCCGAGAAGCGCTC	188	114	193	141	283	184	2.26482	-0.362	-0.864116	0.388	0.952
STK32B-9	STK32B	x	GTCGACAGGGTACGAGTATC	209	450	208	317	402	317	2.50106	-0.315	-0.862193	0.389	0.952
EPHA10-4	EPHA10	x	CAGACTGGCTGGATAAGCCG	520	380	396	445	562	461	2.6637	-0.221	-0.861546	0.389	0.952
PIK3CG-4	PIK3CG	x	GAGCTGGAGTTCACGCGCCG	482	237	284	412	399	363	2.55991	-0.278	-0.861043	0.389	0.952
CDC42BPG-6	CDC42BPG	x	GCTGAGGATGTCGGCGAGCT	473	392	349	519	424	431	2.63448	-0.221	-0.860571	0.389	0.952
STK31-8	STK31	x	GGGCCGAAAGTCCAGTATGT	449	276	432	533	385	415	2.61805	-0.251	-0.860259	0.39	0.952
SGK1-7	SGK1	x	CCGCCACAAAAAGAGGGCCG	228	116	147	162	256	182	2.26007	-0.353	-0.860012	0.39	0.952
LMTK3-7	LMTK3	x	GTAATGTCTGCGTAACCGCA	574	608	724	614	840	672	2.82737	-0.194	-0.859339	0.39	0.952
ERN1-9	ERN1	x	TCCCTCAATGGTACACGAGG	281	253	247	290	327	280	2.44716	-0.245	-0.858397	0.391	0.952
KSR2-2	KSR2	x	CATCTTCTGATCATCCACCG	590	489	706	665	697	629	2.79865	-0.195	-0.85831	0.391	0.952
CHEK2-4	CHEK2	x	AGGTAAAGCTGGCTTTCGAG	395	344	373	543	333	398	2.59988	-0.241	-0.857917	0.391	0.952
KSR2-9	KSR2	x	GAGTTGCCGAGATCTCTGCG	813	464	502	657	730	633	2.8014	-0.226	-0.857591	0.391	0.952
ERBB2-10	ERBB2	x	TCAGCGAGTAGGCGCCACTA	603	673	740	702	817	707	2.84942	-0.177	-0.856991	0.391	0.952
PXK-10	PXK	x	TCTTCCGATCAGAACCAAAG	111	94	165	150	167	137	2.13672	-0.362	-0.856936	0.391	0.952
EPHA3-8	EPHA3	x	GTTTCCAGACACGGTACCCA	473	433	458	544	496	481	2.68215	-0.194	-0.856468	0.392	0.952
FGR-7	FGR	x	GATGCAGGCCGGGCCTTAGT	406	105	217	346	284	272	2.43457	-0.376	-0.856009	0.392	0.952
STK11-4	STK11	x	CACCCTCAAAATCTCCGACC	377	387	379	419	460	404	2.60638	-0.206	-0.85495	0.393	0.952
LRRK2-6	LRRK2	x	GAGTCCAAGACGATCAACAG	400	385	383	466	431	413	2.61595	-0.204	-0.854887	0.393	0.952
TTBK1-8	TTBK1	x	GGGGCTGTGACGTCTCGGAA	604	569	617	717	631	628	2.79796	-0.176	-0.854258	0.393	0.952
PRKCI-10	PRKCI	x	TCCCACACGGTCGCAGGCGG	348	210	276	307	361	300	2.47712	-0.265	-0.853976	0.393	0.952
TNK1-5	TNK1	x	GGGGCCGCTACGTCATGGGC	483	252	498	539	447	444	2.64738	-0.262	-0.853972	0.393	0.952
MAP3K6-6	MAP3K6	x	CCTGCAAAGCTCGAGGTTCG	453	336	376	454	448	413	2.61595	-0.216	-0.852731	0.394	0.952
ROCK1-2	ROCK1	x	CATAATAACCATCACCACCT	75	78	118	134	105	102	2.0086	-0.404	-0.852392	0.394	0.952
BUB1B-7	BUB1B	x	GCGTTTATGCAATGAGCCTT	602	512	483	537	683	563	2.75051	-0.196	-0.85212	0.394	0.952
CDKL2-4	CDKL2	x	ATGGGGGAACCCCTATTTCC	351	123	193	283	282	246	2.39094	-0.346	-0.851018	0.395	0.952
CAMK2B-2	CAMK2B	x	CCCCCTGCACCTCGATAGCT	793	797	889	938	903	864	2.93651	-0.156	-0.850611	0.395	0.952
STK36-3	STK36	x	ATGCGAGACTGATTACCCTT	538	642	599	712	631	624	2.79518	-0.179	-0.850336	0.395	0.952
CDK16-4	CDK16	x	GATCTTCTTCATCCGATCCA	419	281	281	330	450	352	2.54654	-0.254	-0.850092	0.395	0.952
CDK20-7	CDK20	x	GGCCTTGAAGACGATGCCGT	322	361	316	327	455	356	2.55145	-0.232	-0.847304	0.397	0.952
PIM1-2	PIM1	x	ACCTCCAGGATGTCGGCGCA	492	727	609	656	739	645	2.80956	-0.195	-0.847152	0.397	0.952
EPHA6-18	EPHA6	x	GAGAGTGAATCCGCCAACAG	297	189	215	257	309	253	2.40312	-0.276	-0.846642	0.397	0.952
PRKCB-8	PRKCB	x	GCGCGCTCACCAGATGAAGT	546	379	472	509	567	495	2.69461	-0.208	-0.846595	0.397	0.952
MASTL-9	MASTL	x	GCCTTCGGGAAAGTGTATCT	73	12	44	86	49	53	1.72428	-0.651	-0.845954	0.398	0.952
FGFR2-2	FGFR2	x	ACCCAATGCCAACCATGCGG	232	209	303	339	258	268	2.42813	-0.267	-0.845827	0.398	0.952
RIPK2-6	RIPK2	x	GAGATCATACGTGCTCGGTG	296	322	251	330	352	310	2.49136	-0.235	-0.845511	0.398	0.952
MARK3-2	MARK3	x	AATTAAACGCGGCACTCTAG	255	197	279	261	324	263	2.41996	-0.264	-0.845084	0.398	0.952
UHMK1-19	UHMK1	x	TTTGCGGAAACCATACTCGG	289	91	194	319	180	215	2.33244	-0.383	-0.844486	0.398	0.952
MAP3K8-1	MAP3K8	x	ACCTTTCCAAAGGCGCCCCG	150	57	91	100	169	113	2.05308	-0.437	-0.844355	0.398	0.952
IRAK3-3	IRAK3	x	ATTCGAATCGGTATATTAAT	254	272	251	300	311	278	2.44404	-0.238	-0.843479	0.399	0.952
STK32C-10	STK32C	x	TGGCAATGTTGAAGTCGGTC	717	790	561	809	755	726	2.86094	-0.182	-0.843422	0.399	0.952
PRKCI-5	PRKCI	x	CGCGGTAGTAGGCTTTCACC	277	259	426	411	354	345	2.53782	-0.254	-0.843153	0.399	0.952
PRKACG-2	PRKACG	x	ACGGAAAGTCGATCGCCTGC	277	172	318	264	360	278	2.44404	-0.287	-0.84303	0.399	0.952
STK32A-9	STK32A	x	GGTGGTAATCTGTGTCTCCC	683	276	608	716	546	566	2.75282	-0.273	-0.842728	0.399	0.952
TTN-13	TTN	x	CTCCCAAGCTCTCGAACCGA	380	431	664	562	590	525	2.72016	-0.228	-0.842572	0.399	0.952
CDK1-4	CDK1	x	ACCTATGGAGTTGTGTATAA	81	138	194	181	174	154	2.18752	-0.367	-0.841528	0.4	0.952
NRK-8	NRK	x	GGCACCTCCACGACTACGGA	326	176	229	309	284	265	2.42325	-0.283	-0.841039	0.4	0.952
TSSK1B-1	TSSK1B	x	ACCAGCGTATGCGGCCCCAG	394	326	437	438	456	410	2.61278	-0.213	-0.840912	0.4	0.952
ULK2-11	ULK2	x	TCGCCGTGGTCTTCCGGGGG	505	250	292	448	394	378	2.57749	-0.271	-0.840773	0.4	0.952
TLK1-11	TLK1	x	GCGGCGGTGCTTACCTTCCC	507	413	572	553	588	527	2.72181	-0.198	-0.84072	0.401	0.952
ULK4-9	ULK4	x	TCTCCTTTGCTATTTGTGCG	490	294	413	496	441	427	2.63043	-0.232	-0.838358	0.402	0.952
LATS2-6	LATS2	x	GGCCGTCAGCGCCGAAGCTT	903	665	641	925	751	777	2.89042	-0.187	-0.838296	0.402	0.952
MAPK3-9	MAPK3	x	GCCGACCCCCTCGGTTCTAC	351	337	337	336	462	365	2.56229	-0.224	-0.837813	0.402	0.952
CAMK4-10	CAMK4	x	GTCCCGGATTACTGGATCGA	501	206	406	386	519	404	2.60638	-0.286	-0.837124	0.403	0.952
MAP3K3-4	MAP3K3	x	CCCCGAATACGGCGTCATCA	1638	1331	1468	1620	1627	1537	3.18667	-0.134	-0.835634	0.403	0.952
CAMK2D-9	CAMK2D	x	GGATCTTTACGTAAAACTTC	246	173	173	264	217	215	2.33244	-0.285	-0.835267	0.404	0.952
NonTargetingControlGuideForHuman_0043	NonTargetingControlGuideForHuman_0043	n	CGCCGGGCTGACAATTAACG	676	417	585	717	578	595	2.77452	-0.211	-0.835232	0.404	0.952
AKT2-9	AKT2	x	GCTGTTGGCGACCATCTGGA	951	513	580	707	883	727	2.86153	-0.223	-0.834654	0.404	0.952
NEK2-6	NEK2	x	TCAGTTGACTCTGGCCCTGA	596	685	424	578	738	604	2.78104	-0.211	-0.834594	0.404	0.952
CDK1-16	CDK1	x	TTCGTCATCCAAATATAGTC	277	381	274	329	405	333	2.52244	-0.24	-0.834453	0.404	0.952
MAPK14-8	MAPK14	x	CCTTTAGACCTCGGAGAATT	483	291	447	418	541	436	2.63949	-0.237	-0.833069	0.405	0.952
ROCK1-5	ROCK1	x	CGGACACAGCTGTAAGATTG	867	586	751	1040	655	780	2.89209	-0.206	-0.832679	0.405	0.952
TEX14-7	TEX14	x	GTTAAAAAAGCCGTAGTCTC	656	329	471	633	514	521	2.71684	-0.241	-0.83232	0.405	0.952
TRIB2-8	TRIB2	x	TAGCGAGATATGGGAGATCG	475	390	335	463	464	425	2.62839	-0.213	-0.83223	0.405	0.952
FASTK-12	FASTK	x	GGGGCTCCCGCAACCGGTGC	158	52	84	142	123	112	2.04922	-0.435	-0.830656	0.406	0.952
IKBKB-6	IKBKB	x	CCAAGGAGGAGATCTCCGGA	296	224	366	314	390	318	2.50243	-0.253	-0.830143	0.406	0.952
PLK4-5	PLK4	x	CTACGAAGGTATCGAGAATG	333	376	393	395	454	390	2.59106	-0.209	-0.829976	0.407	0.952
AAK1-6	AAK1	x	CTTCGGCATCGGGCGACAGC	154	342	269	360	268	279	2.4456	-0.3	-0.82982	0.407	0.952
ALPK1-3	ALPK1	x	CAGGGCCTCTCCACGTCGCT	563	592	691	716	672	647	2.8109	-0.174	-0.829598	0.407	0.952
DYRK1A-4	DYRK1A	x	GAACGGAAGGTTTACAATGA	43	121	105	143	101	103	2.01284	-0.444	-0.82902	0.407	0.952
DCLK3-9	DCLK3	x	GTCATCTAGTGAAAGCTCCT	201	140	198	199	241	196	2.29226	-0.292	-0.82897	0.407	0.952
TESK2-2	TESK2	x	ATAAGAGCTCGATACGAAGA	58	110	131	128	135	112	2.04922	-0.4	-0.82847	0.407	0.952
SPEG-13	SPEG	x	GGATGCTCATGATGACATCT	441	359	426	454	485	433	2.63649	-0.2	-0.827013	0.408	0.952
STK39-3	STK39	x	ACTGCCATTGAATTAGCAAC	421	501	383	484	515	461	2.6637	-0.199	-0.826917	0.408	0.952
JAK1-9	JAK1	x	TCCGGCTCCACTACCGGATG	918	556	534	770	779	711	2.85187	-0.211	-0.826841	0.408	0.952
CDKL5-5	CDKL5	x	GGGAGACCTTCGTCAGCCCG	356	332	377	451	371	377	2.57634	-0.211	-0.826237	0.409	0.952
EPHB4-8	EPHB4	x	GTGCCCGGAAGTACCCGACG	640	479	664	675	677	627	2.79727	-0.186	-0.826007	0.409	0.952
PRKD3-6	PRKD3	x	GGAGAGGTTACTTTCAATGG	444	182	300	413	342	336	2.52634	-0.29	-0.825258	0.409	0.952
TXK-4	TXK	x	ACTCGTCTCCGATATCCAGT	764	695	567	778	746	710	2.85126	-0.174	-0.825026	0.409	0.952
RIPK1-6	RIPK1	x	GGCACCGCTAAGAAGAATGG	232	230	231	277	270	248	2.39445	-0.244	-0.824597	0.41	0.952
MAPK14-10	MAPK14	x	GAGGCCCACGTTCTACCGGC	363	263	262	414	290	318	2.50243	-0.25	-0.823773	0.41	0.952
CDK19-4	CDK19	x	ATTATGCAGAGCATGACTTG	604	658	617	721	683	657	2.81757	-0.165	-0.823622	0.41	0.952
PIK3CA-6	PIK3CA	x	GTTCGAACAGGTATCTACCA	332	337	290	343	401	341	2.53275	-0.219	-0.822925	0.411	0.952
CAMK1G-4	CAMK1G	x	CCCCCCATTCTATGAAGAAA	322	162	204	257	305	250	2.39794	-0.293	-0.821605	0.411	0.953
PRKAA1-8	PRKAA1	x	GTACCTGGAGTAGTAAAAAC	152	107	90	110	191	130	2.11394	-0.371	-0.821026	0.412	0.953
ARAF-6	ARAF	x	GATGCGCTGTAGGGGGGCAT	267	196	317	303	318	280	2.44716	-0.256	-0.820893	0.412	0.953
PLK1-4	PLK1	x	GAATCCTACGACGTGCTGGT	117	83	87	129	118	107	2.02938	-0.368	-0.81995	0.412	0.953
PKDCC-2	PKDCC	x	CAGCTGCGTGCGCGAGTTCG	410	548	607	584	612	552	2.74194	-0.197	-0.81968	0.412	0.953
UHMK1-15	UHMK1	x	TACGTGGTTTGAGGTCCGCA	325	456	375	433	459	410	2.61278	-0.211	-0.816596	0.414	0.954
MARK1-3	MARK1	x	GGTGGTGAATCGTTATCCAG	65	85	43	94	82	74	1.86923	-0.452	-0.815756	0.415	0.954
ITK-8	ITK	x	CGCTGCCGGCTCTCACGATC	538	252	315	463	421	398	2.59988	-0.263	-0.815731	0.415	0.954
TRIB1-10	TRIB1	x	TTTGGCCGGGACGCCTCGGG	256	265	295	312	325	291	2.46389	-0.228	-0.815348	0.415	0.954
STK10-10	STK10	x	TGGAAGAGATCGAAGACGGC	212	302	251	234	380	276	2.44091	-0.268	-0.814455	0.415	0.954
LIMK2-7	LIMK2	x	CTTACCCGCCAGCGCGGACA	796	608	687	754	812	731	2.86392	-0.168	-0.812799	0.416	0.956
ULK2-6	ULK2	x	GTAAGGCCTAGAAGACCCAG	417	372	381	412	483	413	2.61595	-0.198	-0.811526	0.417	0.956
TRPM7-2	TRPM7	x	CACTATCGGAATAGCTCCAT	70	140	130	95	204	128	2.10721	-0.4	-0.811156	0.417	0.956
CAMK4-8	CAMK4	x	GAGCCGTCGATCCAGTAATC	687	676	569	752	694	676	2.82995	-0.167	-0.810733	0.418	0.956
MAP4K2-7	MAP4K2	x	GGAGCTGCTGAGTCGTGAAC	325	338	262	385	335	329	2.5172	-0.224	-0.810392	0.418	0.956
TTBK1-7	TTBK1	x	GGGCTTTGGTGAGATCTACG	377	169	262	375	283	293	2.46687	-0.289	-0.810345	0.418	0.956
RIOK1-19	RIOK1	x	TGTCCAGTTATCAGAATCCA	331	177	300	297	352	291	2.46389	-0.269	-0.809551	0.418	0.956
PRKACA-5	PRKACA	x	GTCATGGAGTACGTGCCCGG	399	288	377	445	380	378	2.57749	-0.218	-0.809486	0.418	0.956
INSR-3	INSR	x	CGGATGAACGCCGGACCTAT	741	713	583	806	720	713	2.85309	-0.168	-0.809061	0.418	0.956
GUCY2D-4	GUCY2D	x	CGGGAAGTGCATCCGGGTAC	415	525	572	437	737	537	2.72997	-0.22	-0.808048	0.419	0.957
LRRK1-2	LRRK1	x	ATCCGCGCCGCGTACAGGCG	531	531	605	706	553	585	2.76716	-0.18	-0.80782	0.419	0.957
MAP3K11-6	MAP3K11	x	GAGGAGGTGATCGGCATTGG	345	429	429	388	541	426	2.62941	-0.212	-0.807146	0.42	0.957
SLK-4	SLK	x	CCCAAAAGTCTTCGGGGTTC	434	210	327	524	268	353	2.54777	-0.291	-0.806607	0.42	0.957
TBK1-4	TBK1	x	ATGAATCATCTACGAGAGAA	121	92	121	123	159	123	2.08991	-0.341	-0.805064	0.421	0.957
STK32A-3	STK32A	x	ACTCCAGATCATGCAGGGTC	571	521	621	662	623	600	2.77815	-0.17	-0.804482	0.421	0.957
MAP3K8-4	MAP3K8	x	GCTTTGCAGTGTTGGATATA	567	451	546	603	578	549	2.73957	-0.18	-0.804334	0.421	0.957
TIE1-3	TIE1	x	CATGGACTGGTCGACCATTG	982	1414	1100	1199	1401	1219	3.086	-0.158	-0.803405	0.422	0.957
VRK3-9	VRK3	x	GCTGGGTAACACCAAGAACC	191	80	157	234	134	159	2.2014	-0.367	-0.803321	0.422	0.957
NEK1-2	NEK1	x	AGCTGGCAGTATGAAAAACC	418	305	401	427	439	398	2.59988	-0.209	-0.802891	0.422	0.957
NEK10-2	NEK10	x	CCAAATGCGAATTTCCACGC	238	234	119	235	251	215	2.33244	-0.303	-0.801743	0.423	0.957
CAMK2A-10	CAMK2A	x	TGGTTGGGTACCCCCCGTTC	579	462	483	637	519	536	2.72916	-0.186	-0.800833	0.423	0.957
CHEK2-2	CHEK2	x	AGAAGAGGACTGTCTTATAA	374	266	301	362	370	335	2.52504	-0.223	-0.800174	0.424	0.957
CDK5-8	CDK5	x	GAAGTACCCTGTTTATTAGC	621	671	720	724	773	702	2.84634	-0.158	-0.798439	0.425	0.957
ACVR2B-9	ACVR2B	x	GGGGGTGGCTCGTACGTGAC	426	490	571	538	590	523	2.7185	-0.186	-0.798353	0.425	0.957
MAP3K12-6	MAP3K12	x	GAGAGGGTGTTCGGGTCTCA	341	187	230	279	329	273	2.43616	-0.267	-0.79812	0.425	0.957
ATR-7	ATR	x	GGTTGTGTTCTGCTAGAGTA	152	74	157	165	161	142	2.15229	-0.352	-0.797293	0.425	0.958
CSNK1D-2	CSNK1D	x	AGAACCTCACGGGGACGGCG	226	397	337	377	379	343	2.53529	-0.24	-0.796956	0.425	0.958
MAP3K4-8	MAP3K4	x	GGCGGCAGGCGTGACGGCAA	551	534	498	592	595	554	2.74351	-0.17	-0.796744	0.426	0.958
CHEK2-9	CHEK2	x	GCTGGAGTTTGGCATCGTGC	446	405	307	500	396	411	2.61384	-0.215	-0.796295	0.426	0.958
PAK6-6	PAK6	x	GGCTGCTCTCCCGGGTCTTA	400	42	141	402	297	256	2.40824	-0.847	-0.796203	0.426	0.958
AURKA-10	AURKA	x	TTCTAGGCTACAGCTCCAGT	265	167	190	275	226	225	2.35218	-0.273	-0.795886	0.426	0.958
CSNK1G2-8	CSNK1G2	x	GTCTACTACTTCGGTCCGTG	877	1004	885	1003	1031	960	2.98227	-0.141	-0.793645	0.427	0.96
DYRK1B-1	DYRK1B	x	ACTATGCGAAGAAGAAGCGG	192	120	101	195	152	152	2.18184	-0.334	-0.792464	0.428	0.96
CDK12-10	CDK12	x	TTGCAGCCGTCATCGGGAGG	326	206	289	325	322	294	2.46835	-0.241	-0.7915	0.429	0.96
PRKCQ-1	PRKCQ	x	AATCCGAAGAAATGGCGACA	216	159	187	208	243	203	2.3075	-0.268	-0.790242	0.429	0.96
AMHR2-7	AMHR2	x	CGAAAGAACTACAGAGTGCG	302	274	215	331	290	282	2.45025	-0.236	-0.789299	0.43	0.96
RAF1-5	RAF1	x	GACATCGAAATCCATTGAGC	329	283	321	356	363	330	2.51851	-0.209	-0.789254	0.43	0.96
AKT3-4	AKT3	x	ATATTATCAATTTGTGAAGT	103	88	57	118	99	93	1.96848	-0.392	-0.789201	0.43	0.96
FGFR3-11	FGFR3	x	GGGCGCTAACACCACCGACA	240	250	258	208	391	269	2.42975	-0.264	-0.78813	0.431	0.96
KSR2-5	KSR2	x	CGATGCAGCGCGGTGAATCC	382	431	212	378	436	368	2.56585	-0.252	-0.788089	0.431	0.96
NEK3-3	NEK3	x	ATAATAAGGAGTTCCCACAT	780	632	697	765	803	735	2.86629	-0.157	-0.787849	0.431	0.96
BMP2K-4	BMP2K	x	GGCTCCGGCGGCTCGTCCGT	92	44	43	77	88	69	1.83885	-0.467	-0.787759	0.431	0.96
CDK13-9	CDK13	x	GCTGCCGCTCTTGGCGACCT	445	390	541	496	552	485	2.68574	-0.192	-0.787629	0.431	0.96
SCYL2-5	SCYL2	x	GGTTCTACCAAAACTGCCCA	150	58	79	136	117	108	2.03342	-0.403	-0.787414	0.431	0.96
PRKACG-6	PRKACG	x	GCTTCAGGTCGCGGTGGATG	604	477	561	648	587	575	2.75967	-0.174	-0.787103	0.431	0.96
RIPK1-9	RIPK1	x	GTACACATCCGACTTCTCTG	397	342	329	391	427	377	2.57634	-0.2	-0.786265	0.432	0.96
MAPK6-1	MAPK6	x	AAGCCAATTAACAGACGATG	74	62	72	158	37	81	1.90849	-0.492	-0.784912	0.433	0.961
MARK2-11	MARK2	x	GTTGCGGCCCCGAATCATGT	625	517	593	599	702	607	2.78319	-0.17	-0.784226	0.433	0.961
SGK2-9	SGK2	x	TGGGGCGTTCTATGCAGTGA	627	422	494	599	574	543	2.7348	-0.189	-0.783896	0.433	0.961
PAK3-12	PAK3	x	TGGGCCTGTGACGCACCTCT	382	538	501	411	691	505	2.70329	-0.218	-0.783379	0.433	0.961
CDC42BPA-4	CDC42BPA	x	ATGCTAAGGATCTTATTCGA	273	170	317	302	305	273	2.43616	-0.261	-0.781767	0.434	0.961
HIPK1-8	HIPK1	x	GACATACTATAAATGTCTGT	145	91	86	201	81	121	2.08279	-0.394	-0.779318	0.436	0.961
TSSK1B-8	TSSK1B	x	GCGGGATGACAGTGGTCGAA	306	310	322	321	402	332	2.52114	-0.209	-0.778649	0.436	0.961
KALRN-17	KALRN	x	GGCGACAGGGCTTACACCCG	378	172	264	353	302	294	2.46835	-0.271	-0.777746	0.437	0.961
MAP3K12-10	MAP3K12	x	GCTAATCACCTACGACGATG	128	101	123	174	120	129	2.11059	-0.325	-0.776767	0.437	0.961
FRK-6	FRK	x	CTGGTCAGTTTGGCGAAGTA	709	663	834	831	806	769	2.88593	-0.155	-0.776413	0.438	0.961
NEK5-6	NEK5	x	GCGCCAGCTTCTCGACATGC	538	463	366	510	532	482	2.68305	-0.193	-0.776407	0.438	0.961
MKNK2-5	MKNK2	x	CGTTGAAGTGCCGGCGCTTG	657	305	568	558	639	545	2.7364	-0.231	-0.774949	0.438	0.961
SIK1-3	SIK1	x	GACTTCCGGGGCGGCATACG	1086	559	760	1018	823	849	2.92891	-0.199	-0.774681	0.439	0.961
TGFBR1-11	TGFBR1	x	GTTGTGTATAACTTTGTCTG	467	232	268	350	420	347	2.54033	-0.256	-0.774347	0.439	0.961
BLK-4	BLK	x	AGGTGTTCATCGGGCGGTGG	459	203	283	365	391	340	2.53148	-0.263	-0.773138	0.439	0.961
MAP3K15-2	MAP3K15	x	AGCTTTCTCGGACTCCAAGA	656	333	460	614	513	515	2.71181	-0.222	-0.773079	0.439	0.961
CAMKK2-10	CAMKK2	x	GCATACCCGTGATGGAGACG	464	497	447	541	517	493	2.69285	-0.173	-0.773002	0.44	0.961
FGFR2-6	FGFR2	x	GGCAGTAAATACGGGCCCGA	307	140	174	248	260	226	2.35411	-0.295	-0.771706	0.44	0.961
EPHA3-9	EPHA3	x	TCACGGGTACAAGCCATGGA	865	908	847	1016	907	909	2.95856	-0.139	-0.770987	0.441	0.961
CDK15-7	CDK15	x	CGGGCAGCTTGAAGTCCCCT	419	437	285	449	431	404	2.60638	-0.21	-0.77048	0.441	0.961
ADCK1-7	ADCK1	x	GACAGGTCCCAGTGGATTCG	676	422	615	615	688	603	2.78032	-0.19	-0.770027	0.441	0.961
TBCK-12	TBCK	x	TGGTTGTTTGGACATTATAA	370	167	117	289	260	241	2.38202	-0.332	-0.768723	0.442	0.961
ROCK2-7	ROCK2	x	TATGCTTACCTGAACCACCC	311	369	186	325	363	311	2.49276	-0.253	-0.767852	0.443	0.961
BRSK1-7	BRSK1	x	GGGTCCAGCTCTCCGTTGGA	267	104	225	215	279	218	2.33846	-0.314	-0.767659	0.443	0.961
YES1-6	YES1	x	GCAGGCGCTACATAATTGCT	470	312	337	353	518	398	2.59988	-0.223	-0.767592	0.443	0.961
MAP3K19-19	MAP3K19	x	TTGCAGGAGTTCGACCAAGA	318	274	349	364	360	333	2.52244	-0.207	-0.767583	0.443	0.961
GRK6-2	GRK6	x	AGGCTGGCTTCCCCGAAGCG	742	309	561	661	604	575	2.75967	-0.235	-0.767558	0.443	0.961
HUNK-8	HUNK	x	TCCTTTGCCAAGGTGCGCGA	258	204	258	299	265	257	2.40993	-0.233	-0.767251	0.443	0.961
STK11-2	STK11	x	ACCCTCAAAATCTCCGACCT	936	698	803	871	936	849	2.92891	-0.153	-0.767099	0.443	0.961
SPEG-16	SPEG	x	GTCGCCCCACCGTCGCACTC	754	695	732	867	745	759	2.88024	-0.149	-0.767092	0.443	0.961
LCK-5	LCK	x	CGGCGGATTGGAGCCTTCGT	443	377	600	588	499	501	2.69984	-0.199	-0.766124	0.444	0.961
MLKL-1	MLKL	x	ATCCCCGTGGATTCTGCTAA	761	718	713	828	787	761	2.88138	-0.144	-0.764764	0.444	0.961
GRK6-7	GRK6	x	GATCTCGGCGGCGTAGAAGA	513	188	423	483	421	406	2.60853	-0.271	-0.764374	0.445	0.961
PIM1-6	PIM1	x	CCGGCAAGTTGTCGGAGACG	275	238	270	309	298	278	2.44404	-0.218	-0.764218	0.445	0.961
CHEK2-6	CHEK2	x	CGATTATGGGCCCTTCAGGA	525	241	415	489	441	422	2.62531	-0.24	-0.763696	0.445	0.961
STK4-1	STK4	x	ACTTTCTTACCCTCATTGGA	384	250	288	372	345	328	2.51587	-0.222	-0.762577	0.446	0.961
TRIB2-4	TRIB2	x	GAGATCGCGGAACAAAACCC	219	114	217	181	271	200	2.30103	-0.302	-0.762314	0.446	0.961
AMHR2-8	AMHR2	x	CGGGCAGCTGCAAGGAAAAC	257	369	311	404	323	333	2.52244	-0.219	-0.762284	0.446	0.961
ROR2-1	ROR2	x	ACCAGTGGAATTGCGATGCT	791	649	650	772	778	728	2.86213	-0.154	-0.762245	0.446	0.961
MAP4K2-5	MAP4K2	x	GACTCCCCAGACGATACCAT	529	321	453	568	437	462	2.66464	-0.21	-0.761782	0.446	0.961
CAMK2B-1	CAMK2B	x	AGACTTCGGCCTAGCTATCG	467	517	382	530	504	480	2.68124	-0.183	-0.761776	0.446	0.961
BUB1B-5	BUB1B	x	CGTGCAGTCTCTTCCACATA	406	398	486	399	588	455	2.65801	-0.199	-0.760757	0.447	0.961
RPS6KB1-13	RPS6KB1	x	GTACTTGGTAAAGGGGGCTA	381	315	328	359	425	362	2.55871	-0.2	-0.760698	0.447	0.961
PKDCC-8	PKDCC	x	GGTGCAGCGCTATTCCCGCG	440	422	394	463	484	441	2.64444	-0.178	-0.759825	0.447	0.961
PDK2-5	PDK2	x	CCGCAGCCATGCGCTGGGTG	339	342	376	411	393	372	2.57054	-0.19	-0.7596	0.447	0.961
NPR1-8	NPR1	x	GTCTCACCTCGGCCTTTGCG	283	145	276	303	263	254	2.40483	-0.27	-0.758954	0.448	0.961
NEK1-13	NEK1	x	TGGCTCTCTCTACATAGTAA	322	377	227	358	364	330	2.51851	-0.226	-0.7577	0.449	0.961
EPHA6-25	EPHA6	x	GTGGGCGTTTGAAGACACCA	519	312	426	477	489	445	2.64836	-0.205	-0.757314	0.449	0.961
BUB1-11	BUB1	x	TAAGAAGTTGCATCAGGTGG	562	518	561	633	589	573	2.75815	-0.16	-0.756893	0.449	0.961
ROR1-9	ROR1	x	GACCGAAAGGAGAGCCTCCG	251	241	231	270	292	257	2.40993	-0.222	-0.756767	0.449	0.961
MYLK4-7	MYLK4	x	GGATGCCCGTCAAAAGCAAA	264	205	232	237	314	250	2.39794	-0.238	-0.756465	0.449	0.961
TTN-20	TTN	x	GTTACAAAGCGTTGTGGTAC	424	538	385	478	545	474	2.67578	-0.188	-0.756345	0.449	0.961
PAK4-4	PAK4	x	CCCCCGCTGATGGCCCGTTA	718	569	722	678	821	702	2.84634	-0.162	-0.756194	0.45	0.961
PRKCQ-9	PRKCQ	x	TATCAATAGCCGAGAAACCA	8	4	15	19	16	12	1.07918	-0.959	-0.755947	0.45	0.961
CSNK1A1L-6	CSNK1A1L	x	GCCCAGATAAACGTCTCCAA	155	224	204	258	207	210	2.32222	-0.259	-0.755257	0.45	0.961
SGK1-4	SGK1	x	AGTACAATTTGTCAGCAGTC	505	257	348	380	491	396	2.5977	-0.235	-0.754875	0.45	0.961
SRPK3-5	SRPK3	x	CCTTCTGGGCTCCGACGACG	511	324	577	497	591	500	2.69897	-0.209	-0.754046	0.451	0.961
TIE1-6	TIE1	x	CTGTAGATGCCGCTCGATGG	311	279	343	376	340	330	2.51851	-0.203	-0.753563	0.451	0.961
CDK11B-3	CDK11B	x	AAGAAAGAGAGCACGAACGT	183	182	201	205	243	203	2.3075	-0.248	-0.753176	0.451	0.961
RAF1-8	RAF1	x	GCAGTTTGGCTATCAGCGCC	270	220	252	338	243	265	2.42325	-0.232	-0.75201	0.452	0.961
CDKL3-9	CDKL3	x	GGACATTTATACGGACTATG	900	477	726	906	701	742	2.8704	-0.197	-0.751334	0.452	0.961
EIF2AK2-9	EIF2AK2	x	TGGTACAGGTTCTACTAAAC	355	358	340	398	401	370	2.5682	-0.187	-0.750559	0.453	0.961
TLK1-16	TLK1	x	TGATTTGAAAACTACTGGCA	567	270	414	448	530	446	2.64933	-0.23	-0.750456	0.453	0.961
RPS6KB1-2	RPS6KB1	x	ACTTCGGGTACTTGGTAAAG	655	451	511	627	592	567	2.75358	-0.177	-0.749715	0.453	0.961
EPHA10-18	EPHA10	x	TGCAGGTACCCGCGGCGCCA	527	516	546	628	556	555	2.74429	-0.161	-0.748805	0.454	0.961
CDKL4-6	CDKL4	x	TAATCGGTGTAGGCATCTCC	253	326	253	334	310	295	2.46982	-0.215	-0.748392	0.454	0.961
CDK1-5	CDK1	x	ATTTATACCAAATCCTACAG	128	128	177	190	162	157	2.1959	-0.286	-0.747842	0.455	0.961
CDK3-6	CDK3	x	GAGTTTCTGCCACTCACATC	435	612	541	463	752	561	2.74896	-0.199	-0.747478	0.455	0.961
MAPKAPK2-8	MAPKAPK2	x	GGGGCGGGGAACGGCACCGG	133	88	138	183	181	145	2.16137	-0.605	-1.50443	0.132	0.907
RIOK3-5	RIOK3	x	ATGTATAAAATGGTCAACTC	198	180	259	218	287	228	2.35793	-0.25	-0.745913	0.456	0.961
JAK1-10	JAK1	x	TGTTGTGGACGATCAACGGG	289	587	336	404	549	433	2.63649	-0.238	-0.745002	0.456	0.961
PRKX-9	PRKX	x	GTGGCGGAGGAGACCCCCGA	305	285	243	360	285	296	2.47129	-0.216	-0.744984	0.456	0.961
CLK4-7	CLK4	x	CTTGAATGAGCGAGATTATC	521	530	633	671	586	588	2.76938	-0.163	-0.743788	0.457	0.961
PKMYT1-7	PKMYT1	x	CCCCGGCGGGTGTCATTCCG	91	21	77	67	110	73	1.86332	-0.49	-0.742782	0.458	0.961
PRKG2-4	PRKG2	x	CCACCGGAAGACCTCTGGAT	559	497	446	597	529	526	2.72099	-0.169	-0.74274	0.458	0.961
EPHA6-24	EPHA6	x	GTGATAGCCACCGCCGCTGT	607	463	521	583	608	556	2.74507	-0.167	-0.74228	0.458	0.961
PSMC4-5	PSMC4	p	CCCCGAGGCGTCCTCATGTA	1323	728	883	1014	1198	1029	3.01242	-0.177	-0.741793	0.458	0.961
PASK-9	PASK	x	CTGTCGGAACGAGTTCGGCG	581	580	685	621	753	644	2.80889	-0.159	-0.741602	0.458	0.961
ALPK2-3	ALPK2	x	ATCCGTGAACTTTGATGCCA	263	260	313	419	238	299	2.47567	-0.237	-0.740415	0.459	0.961
MAP4K3-3	MAP4K3	x	CAAATCGAAGCCGGGGTTCA	296	165	135	245	240	216	2.33445	-0.288	-0.740394	0.459	0.961
CSNK2A3-2	CSNK2A3	x	AAGCTACGACTAATAGACTG	121	219	234	154	320	210	2.32222	-0.309	-0.739227	0.46	0.961
ALPK1-1	ALPK1	x	ACACGTGCCACGGATATTCT	963	1003	1076	1274	960	1055	3.02325	-0.14	-0.738871	0.46	0.961
DYRK1A-10	DYRK1A	x	TATGACTAGAATCGTCTCCC	306	317	396	384	394	359	2.55509	-0.196	-0.738716	0.46	0.961
CAMK1G-6	CAMK1G	x	CTGTGTAGACACCCCGCTCC	497	602	523	547	666	567	2.75358	-0.166	-0.73865	0.46	0.961
CDK17-2	CDK17	x	ACATAGACGGATCTCAATGG	454	428	364	442	499	437	2.64048	-0.18	-0.738385	0.46	0.961
TP53RK-7	TP53RK	x	GCGGGCTCCTCGCCATCGGC	227	25	91	169	148	132	2.12057	-0.471	-0.737658	0.461	0.961
NUP98-14	NUP98	p	TTGGCCGGACTCTAGTGGCA	256	109	253	322	188	226	2.35411	-0.308	-0.736543	0.461	0.961
TNIK-5	TNIK	x	CAGGGGAGTCGACGCTGCGG	454	349	521	485	520	466	2.66839	-0.187	-0.736422	0.461	0.961
CSNK2A3-3	CSNK2A3	x	AAGGCGGGGGTTCGTGACAC	429	444	417	550	423	453	2.6561	-0.178	-0.736268	0.462	0.961
LMTK2-4	LMTK2	x	CCCGGCTGCGCTCGTCAAAG	497	229	332	488	348	379	2.57864	-0.245	-0.735635	0.462	0.961
PIM1-3	PIM1	x	AGAAGGACCGGATTTCCGAC	399	275	320	344	421	352	2.54654	-0.207	-0.735033	0.462	0.961
EGFR-6	EGFR	x	CGGAATTTGCGGCAGACCTA	387	388	463	439	495	434	2.63749	-0.178	-0.734841	0.462	0.961
PHKG2-6	PHKG2	x	CTCTTTGGCGGCGGCCCAGT	852	621	810	884	809	795	2.90037	-0.154	-0.734512	0.463	0.961
MAP3K19-10	MAP3K19	x	GAACCTATCCTATGGACCAA	151	265	157	188	276	207	2.31597	-0.281	-0.734111	0.463	0.961
ATR-5	ATR	x	ATCCGGGCTAGTTGTGTTAG	885	692	816	939	826	832	2.92012	-0.146	-0.734045	0.463	0.961
SCYL2-2	SCYL2	x	CTTAATGTCTGGAGATATAG	271	239	146	186	346	238	2.37658	-0.283	-0.734002	0.463	0.961
PAN3-7	PAN3	x	GCTACTGCTGGATTAGCGCC	519	411	540	423	701	519	2.71517	-0.198	-0.733518	0.463	0.961
STRADA-13	STRADA	x	TAAGTAAACCAGAGCGAATC	157	231	197	210	254	210	2.32222	-0.251	-0.733477	0.463	0.961
GSK3B-7	GSK3B	x	GGATCCAACAAGAGGTTCTG	235	171	159	228	221	203	2.3075	-0.253	-0.733105	0.463	0.961
CSNK1A1-12	CSNK1A1	x	TATTGGGCGTCACTGTAATA	253	240	194	297	240	245	2.38917	-0.23	-0.730808	0.465	0.962
CDKL1-4	CDKL1	x	GAGCATTCGGATTTCCCGAA	183	56	52	122	138	110	2.04139	-0.422	-0.730455	0.465	0.962
SGK3-2	SGK3	x	ACCAGAACTTTATAAACCTG	204	125	162	200	195	177	2.24797	-0.271	-0.730229	0.465	0.962
TRPM6-11	TRPM6	x	TAGCGTACACTACCTTAGAT	609	1029	594	813	878	785	2.89487	-0.185	-0.730141	0.465	0.962
ATM-9	ATM	x	TTAGGGCAGCTGATATTCGG	497	252	513	489	494	449	2.65225	-0.225	-0.73013	0.465	0.962
PDK2-20	PDK2	x	TCAGCACTCGGTCGGGAAGC	237	309	210	321	269	269	2.42975	-0.227	-0.729827	0.465	0.962
PRKG2-2	PRKG2	x	ACCTCAAGAGGCACTTTATC	483	644	440	468	728	553	2.74273	-0.195	-0.729707	0.466	0.962
MAP4K4-5	MAP4K4	x	CCGTCGAGATTCCCCACTGC	418	306	395	438	413	394	2.5955	-0.19	-0.729465	0.466	0.962
RIOK2-5	RIOK2	x	CGATTGTAATCAATTGGCTT	294	340	283	331	370	324	2.51055	-0.197	-0.728109	0.467	0.962
ADCK3-9	ADCK3	x	GGTCCACTGGCCACGTAGGC	511	607	553	585	657	583	2.76567	-0.157	-0.727923	0.467	0.962
CHUK-7	CHUK	x	GCCTCTCAATGTGTTCTAGA	1	1	1	2	6	2	0.30103	-2	-0.72758	0.467	0.962
TLK2-1	TLK2	x	ATATCTCTAGGCAACAGGAA	160	262	160	244	221	209	2.32015	-0.261	-0.725111	0.468	0.963
ERBB3-17	ERBB3	x	TGAGCTGAGTCAAGCGGAGC	219	162	179	282	167	202	2.30535	-0.266	-0.725078	0.468	0.963
HUNK-5	HUNK	x	GGTAGTTGCCCACGCGCTTG	612	339	555	540	612	532	2.72591	-0.198	-0.723939	0.469	0.963
STK36-4	STK36	x	CAGAACATCCTCCTCGCCAA	322	300	322	327	392	333	2.52244	-0.192	-0.721193	0.471	0.964
STK25-7	STK25	x	CTCGTTTGGGGAGGTCTACA	808	591	766	767	837	754	2.87737	-0.152	-0.71928	0.472	0.965
GRK1-4	GRK1	x	GATAGTGGCGAAGTTTAAGG	71	56	68	57	115	73	1.86332	-0.404	-0.719204	0.472	0.965
CDK17-8	CDK17	x	GAATGCATACTGTGAGACGT	395	692	502	644	564	559	2.74741	-0.189	-0.717782	0.473	0.965
STK32C-2	STK32C	x	CCATGTCGGCGGCCACCGCG	465	368	374	464	446	423	2.62634	-0.177	-0.716915	0.473	0.965
PRKCH-1	PRKCH	x	CAGATCGACCCTAAGACGAC	242	404	404	429	382	372	2.57054	-0.212	-0.716342	0.474	0.965
TTK-2	TTK	x	AGCCCGAAAAGTTAATACAG	46	12	12	41	33	29	1.4624	-0.665	-0.715766	0.474	0.965
MAP2K3-7	MAP2K3	x	GCTCCAGGGCCCGCACGATC	189	106	176	193	188	170	2.23045	-0.279	-0.715117	0.475	0.965
MOK-12	MOK	x	TGGGTTCTACACGTACAAGA	260	142	184	276	194	211	2.32428	-0.267	-0.714125	0.475	0.965
RPS13-7	RPS13	p	GTAATCCTGAGAGATTCACA	203	180	173	203	234	199	2.29885	-0.238	-0.713903	0.475	0.965
MAPK12-6	MAPK12	x	GGGAGGTGCGCGCCGTGTAC	481	606	538	637	572	567	2.75358	-0.158	-0.713698	0.475	0.965
RPS6KA4-5	RPS6KA4	x	CGCCACGGGCCCGATCCGAG	534	313	354	459	462	424	2.62737	-0.202	-0.712815	0.476	0.965
PRKD3-5	PRKD3	x	GAGTGGTCGCCCAATCTGGA	327	174	264	277	325	273	2.43616	-0.239	-0.712639	0.476	0.965
FER-5	FER	x	CCTTTGTAATCAAGTTGATA	1027	573	720	980	770	814	2.91062	-0.178	-0.711442	0.477	0.965
ACVR2A-5	ACVR2A	x	ATTGCAGAAACCATGGCTAG	439	265	311	337	448	360	2.5563	-0.214	-0.711025	0.477	0.965
DMPK-8	DMPK	x	GGTCCAGGTGCGGTCGCTGG	415	63	145	333	325	256	2.40824	-0.664	-0.71075	0.477	0.965
PRKCQ-2	PRKCQ	x	AGAGAAGGTCCGGTTGAAAT	468	307	420	445	463	421	2.62428	-0.189	-0.710024	0.478	0.965
AURKC-8	AURKC	x	TCCAAGGGGTGAGCTCTACA	490	328	384	470	442	423	2.62634	-0.187	-0.709794	0.478	0.965
FGR-8	FGR	x	GGTTCAGTTCAACTCGGTGC	560	547	414	573	565	532	2.72591	-0.166	-0.709634	0.478	0.965
IRAK4-11	IRAK4	x	GTAGCTATTAAAAAACCATC	94	24	79	95	84	75	1.87506	-0.447	-0.709047	0.478	0.965
UHMK1-13	UHMK1	x	GTACCTCAGCTGTTGATCTG	748	747	853	891	827	813	2.91009	-0.134	-0.708921	0.478	0.965
JAK2-5	JAK2	x	GCCTGGTTGACTCATCTATA	722	349	516	618	599	561	2.74896	-0.202	-0.708797	0.478	0.965
PRKCA-2	PRKCA	x	CAACCGCTTCGCCCGCAAAG	254	228	266	362	222	266	2.42488	-0.228	-0.708518	0.479	0.965
CDC42BPA-8	CDC42BPA	x	GCTGACGAGTGAACTTGATA	310	194	266	269	331	274	2.43775	-0.225	-0.706993	0.48	0.966
FLT1-14	FLT1	x	GTTAGGTGACGTAACCCGGC	249	473	342	457	368	378	2.57749	-0.218	-0.70695	0.48	0.966
PKN1-5	PKN1	x	CGGGTCGGGAAGCACCACGT	348	381	392	393	451	393	2.59439	-0.175	-0.706844	0.48	0.966
CLK2-5	CLK2	x	CAACGATTATAGCCGGGATC	285	236	337	402	264	305	2.4843	-0.22	-0.704316	0.481	0.967
MAP4K5-5	MAP4K5	x	CTGCTTCAGTGTAATGTGCG	432	460	348	426	509	435	2.63849	-0.178	-0.70425	0.481	0.967
ULK3-4	ULK3	x	CCGTAGCAACCGGGTCATCG	397	384	423	402	503	422	2.62531	-0.173	-0.703619	0.482	0.967
DDR1-3	DDR1	x	ATGACGGACATACCGTGGGC	579	388	594	584	591	547	2.73799	-0.175	-0.702718	0.482	0.967
TEX14-5	TEX14	x	GGAGGCAGACGGACCTAACC	552	703	538	671	659	625	2.79588	-0.154	-0.702277	0.483	0.967
CSF1R-10	CSF1R	x	TGGACATTCATCAACGGCTC	113	147	179	176	177	158	2.19866	-0.27	-0.701925	0.483	0.967
CHEK2-7	CHEK2	x	CTGGTAAAAATAGAGCTTGC	186	121	129	221	134	158	2.19866	-0.288	-0.701398	0.483	0.967
SGK494-4	SGK494	x	CTCGTGGCTAAAGGCTCCTT	672	464	544	647	607	587	2.76864	-0.163	-0.699915	0.484	0.967
MAPK8-2	MAPK8	x	AATTCTTCTAGGGATTTCTG	125	23	38	91	83	72	1.85733	-0.489	-0.697999	0.485	0.967
LMTK2-7	LMTK2	x	CGTAGCAAGAGTCATCGTGA	312	486	412	361	568	428	2.63144	-0.204	-0.697904	0.485	0.967
MAPK11-2	MAPK11	x	CCCGGTACGTTCTGCGCGCG	535	540	428	627	497	525	2.72016	-0.166	-0.697461	0.486	0.967
EEF2K-8	EEF2K	x	GTAGCGCTTCGCCACGTAGT	505	746	614	713	675	651	2.81358	-0.159	-0.697163	0.486	0.967
MAST1-8	MAST1	x	GCAGCTGCCGCACCAGTAAT	703	388	526	562	665	569	2.75511	-0.187	-0.696979	0.486	0.967
MET-6	MET	x	GGCAGATCGATCCATTGGTT	475	560	382	515	549	496	2.69548	-0.172	-0.695972	0.486	0.967
ARAF-12	ARAF	x	GTGGTCTACCGACTCATCAA	471	340	377	456	440	417	2.62014	-0.178	-0.695579	0.487	0.967
DAPK2-7	DAPK2	x	GAAGGTAGTTCACCCCATCC	603	735	590	686	736	670	2.82607	-0.146	-0.695213	0.487	0.967
STK31-2	STK31	x	AATATGGGCAGAATACAGTC	406	208	264	305	382	313	2.49554	-0.231	-0.695126	0.487	0.967
EPHA8-2	EPHA8	x	CATGCTGTTGCAGTCGCGCA	568	473	535	609	559	549	2.73957	-0.153	-0.694431	0.487	0.967
CSNK1E-1	CSNK1E	x	CCGCAAATTCAGCCTCAAGA	268	168	167	239	237	216	2.33445	-0.244	-0.692623	0.489	0.967
DAPK3-1	DAPK3	x	ACTTCCGCACGATCGCAAAC	519	358	382	505	446	442	2.64542	-0.18	-0.691925	0.489	0.967
DYRK2-3	DYRK2	x	AGCGGCGGCCGAAGGTTTCC	155	71	153	175	139	139	2.14301	-0.314	-0.689774	0.49	0.967
SGK1-18	SGK1	x	GGCATGGTGGCAATTCTCAT	348	426	471	535	405	437	2.64048	-0.18	-0.689491	0.491	0.967
GRK7-7	GRK7	x	GTCGCAGTCCGAGGGCTTCC	534	294	445	425	550	450	2.65321	-0.2	-0.689439	0.491	0.967
PRKG2-8	PRKG2	x	GTCGACTAGAGGTGTTCCAA	468	195	432	360	503	392	2.59329	-0.241	-0.688785	0.491	0.967
RPS6KA6-1	RPS6KA6	x	AGAAGACCGGTCCTGATGCT	547	502	671	639	636	599	2.77743	-0.153	-0.688138	0.491	0.967
SYK-10	SYK	x	TACTCTCTTGCCGGTTCCCT	671	390	391	500	608	512	2.70927	-0.195	-0.686755	0.492	0.967
GRK5-9	GRK5	x	GTGACAAGCAGCCAATCGGG	431	287	404	432	419	395	2.5966	-0.186	-0.686651	0.492	0.967
PAK6-10	PAK6	x	TTTCTGCGGCGGTCGGAAAG	481	540	536	630	524	542	2.734	-0.153	-0.686455	0.492	0.967
SGK494-5	SGK494	x	GAAGAACTCTGGGAACTACG	237	276	291	274	342	284	2.45332	-0.201	-0.686344	0.492	0.967
MAPK15-1	MAPK15	x	AGGGCATCCAGCGTCTGTCG	365	490	401	468	474	440	2.64345	-0.17	-0.686341	0.492	0.967
FRK-4	FRK	x	CAACCGTGATTGAAAATCCA	80	71	37	92	73	71	1.85126	-0.397	-0.685957	0.493	0.967
MAP3K3-7	MAP3K3	x	GGTGACGTCGGTTCATCTGG	622	536	588	671	615	606	2.78247	-0.144	-0.685316	0.493	0.967
ILK-5	ILK	x	AGGTTCGAGACTGGAGTACA	684	810	718	827	790	766	2.88423	-0.133	-0.685128	0.493	0.967
NTRK1-6	NTRK1	x	GACTTCACCGTCAAGATCGG	413	419	345	422	460	412	2.6149	-0.169	-0.682889	0.495	0.967
IKBKE-6	IKBKE	x	GAACATCATGCGCCTCGTAG	387	312	574	481	491	449	2.65225	-0.196	-0.68271	0.495	0.967
GRK6-12	GRK6	x	GTCCTTGGTCTCATAGGCGT	455	511	602	554	611	547	2.73799	-0.156	-0.682624	0.495	0.967
TRIB3-9	TRIB3	x	TCGTTTCTGGACGGGACGCT	301	315	394	451	319	356	2.55145	-0.194	-0.681679	0.495	0.967
RPS6KA2-4	RPS6KA2	x	CGAGTACATGGCGCCCGAGG	580	484	609	692	550	583	2.76567	-0.155	-0.680864	0.496	0.967
MAP3K4-11	MAP3K4	x	TGGATATGCAGTCCCGCGAC	567	788	575	708	722	672	2.82737	-0.152	-0.680688	0.496	0.967
BRSK2-7	BRSK2	x	CCGGCAGATCATCTCTGCGC	322	320	226	446	233	309	2.48996	-0.231	-0.680507	0.496	0.967
PRKCI-2	PRKCI	x	ATGTCCCACACGGTCGCAGG	481	718	385	550	653	557	2.74586	-0.188	-0.680468	0.496	0.967
CSNK2A1-4	CSNK2A1	x	AGTTGTTGTTAAAATTCTCA	140	188	237	196	251	202	2.30535	-0.247	-0.680353	0.496	0.967
SRPK1-1	SRPK1	x	AGATCTGAAACTCAGCACCG	506	337	344	502	400	418	2.62118	-0.189	-0.679385	0.497	0.967
RPS6KB2-4	RPS6KB2	x	ATCAAACACGGCCGCCATGG	647	424	536	558	644	562	2.74974	-0.166	-0.678684	0.497	0.967
STK25-12	STK25	x	GTCGGCCTACGACTTCAAGG	39	49	45	55	64	50	1.69897	-0.424	-0.677173	0.498	0.967
PAK4-9	PAK4	x	GATGCAGGCGGGGTCGACGA	557	379	482	634	437	498	2.69723	-0.18	-0.67684	0.499	0.967
ABL1-1	ABL1	x	ACCCCAGACGTCGGACTTGA	503	358	457	487	500	461	2.6637	-0.168	-0.67633	0.499	0.967
EPHA8-9	EPHA8	x	GTAGAAGCCGCGCTTGCTGA	407	163	314	416	285	317	2.50106	-0.25	-0.676313	0.499	0.967
EPHA2-9	EPHA2	x	TACAATGTGCGCCGCACCGA	238	301	320	344	311	303	2.48144	-0.194	-0.676118	0.499	0.967
ACVR1C-19	ACVR1C	x	TTGAGCATTCAGTTCTGGAA	377	273	449	474	365	388	2.58883	-0.196	-0.676067	0.499	0.967
PAK2-5	PAK2	x	GTTAGGGCATGCCAGAACAG	298	344	337	389	349	343	2.53529	-0.177	-0.675789	0.499	0.967
RPS6KA6-9	RPS6KA6	x	GTTGCTCAAGGTTCTTGGTC	1206	603	1035	1138	996	996	2.99826	-0.171	-0.675211	0.5	0.967
MAP3K7-3	MAP3K7	x	ACCCAAAGCGCTAATTCACA	354	250	325	334	373	327	2.51455	-0.191	-0.67445	0.5	0.967
MOS-6	MOS	x	CCGAGATGCTAGTCGGTTCT	267	326	325	312	385	323	2.5092	-0.188	-0.674275	0.5	0.967
MAPK1-3	MAPK1	x	CCACGTCGAACACCTGCCCG	277	248	284	285	331	285	2.45484	-0.192	-0.674011	0.5	0.967
EPHA6-6	EPHA6	x	AGTGAATCCGCCAACAGCGG	252	184	226	242	270	235	2.37107	-0.214	-0.673757	0.5	0.967
PTK6-6	PTK6	x	CGTGGAAGACGTCCCCCGCG	134	158	125	178	154	150	2.17609	-0.256	-0.673161	0.501	0.967
CDK3-7	CDK3	x	TACCTTCTGGAACATATCCA	421	261	433	498	357	394	2.5955	-0.202	-0.672801	0.501	0.967
EPHA6-22	EPHA6	x	GCTTGATACAACAACTGTAC	193	172	167	202	213	189	2.27646	-0.227	-0.672666	0.501	0.967
WNK3-10	WNK3	x	TGGCGTCACCCGGTCTCTAA	531	425	437	596	446	487	2.68753	-0.166	-0.671419	0.502	0.967
MTOR-6	MTOR	x	CGCACAGTGGCGAACAAATT	231	150	294	290	241	241	2.38202	-0.239	-0.671083	0.502	0.967
TNK2-6	TNK2	x	GAGCCCTGGATCGGCCTCAA	266	104	230	228	255	217	2.33646	-0.272	-0.669615	0.503	0.968
BUB1-4	BUB1	x	ACACTTGGCCCCATACGTGC	212	157	203	210	236	204	2.30963	-0.226	-0.669465	0.503	0.968
ACVR2B-10	ACVR2B	x	GGGGTGGCTCGTACGTGACT	828	762	742	826	869	805	2.9058	-0.125	-0.667324	0.505	0.969
MAP3K12-9	MAP3K12	x	GCGCATGGATGCCTCACTTA	557	580	555	582	661	587	2.76864	-0.14	-0.667102	0.505	0.969
ADRBK2-10	ADRBK2	x	TTTGTCGACTTCTGCAAAGG	336	265	470	414	404	378	2.57749	-0.196	-0.665766	0.506	0.969
SCYL2-9	SCYL2	x	TGTACCTGGATCTGAATGGA	508	635	515	670	557	577	2.76118	-0.151	-0.664814	0.506	0.97
MAPK11-5	MAPK11	x	CGCCTACGGCTCCGTCTGGT	1155	757	908	1048	1022	978	2.99034	-0.139	-0.664686	0.506	0.97
MAPK14-4	MAPK14	x	CACAAAAACGGGGTTACGTG	228	331	203	230	365	271	2.43297	-0.228	-0.664244	0.507	0.97
RIPK2-10	RIPK2	x	TGTGCAGGTAATTTACACCA	622	569	569	624	666	610	2.78533	-0.137	-0.663193	0.507	0.97
AURKB-10	AURKB	x	GTCTGTCGGCCGTAGGGCCA	353	277	368	360	393	350	2.54407	-0.179	-0.660722	0.509	0.971
LTK-2	LTK	x	AATGTGACGGGGCGTACGCG	234	178	158	212	233	203	2.3075	-0.228	-0.660191	0.509	0.971
ULK3-6	ULK3	x	CTCGCTTCATCCATACCCGC	457	228	236	411	309	328	2.51587	-0.23	-0.659859	0.509	0.971
DCLK2-7	DCLK2	x	GGCGCGCTTCTACCGGAACG	505	227	391	483	386	398	2.59988	-0.215	-0.659778	0.509	0.971
PDK3-1	PDK3	x	ACATCCGCCACGTTACAGGT	435	452	505	465	568	485	2.68574	-0.155	-0.659778	0.509	0.971
ULK4-7	ULK4	x	GTCTATAAAGGGCGACGGAA	182	170	287	282	219	228	2.35793	-0.234	-0.65882	0.51	0.972
PKMYT1-12	PKMYT1	x	GGGTGACTTCGGACTGCTGG	561	326	519	403	672	496	2.69548	-0.198	-0.658417	0.51	0.972
STK17B-2	STK17B	x	CGAGATTGCTGTGCTTGAAT	1248	979	1016	1228	1122	1119	3.04883	-0.12	-0.657539	0.511	0.972
NUAK1-2	NUAK1	x	CAATAGTGGCCCGGCGATCG	340	136	196	266	269	241	2.38202	-0.256	-0.657136	0.511	0.972
MAP3K11-9	MAP3K11	x	GGCCTCCTGGCGAACGCTCT	148	41	46	121	87	89	1.94939	-0.409	-0.65677	0.511	0.972
MAP3K4-9	MAP3K4	x	GGTAATGAGCCGGAGTATGA	350	92	223	325	220	242	2.38382	-0.298	-0.65657	0.511	0.972
PRPF4B-3	PRPF4B	x	CCAGGAGACAGTGTCCGCGA	222	183	169	311	146	206	2.31387	-0.256	-0.656455	0.512	0.972
MOK-10	MOK	x	TAGGGGACTTTGGCTCCTGC	756	567	667	789	674	691	2.83948	-0.141	-0.654196	0.513	0.972
IRAK3-1	IRAK3	x	AGCATGGTTGAACGTTGTGC	103	143	203	133	231	163	2.21219	-0.282	-0.654141	0.513	0.972
WNK4-8	WNK4	x	GGGGCGCCCACGGGACAACC	346	108	190	246	275	233	2.36736	-0.279	-0.651882	0.514	0.974
IRAK4-3	IRAK4	x	ATGGTACTCCACCACTTTCT	801	552	324	560	728	593	2.77305	-0.204	-0.650166	0.516	0.975
NEK4-5	NEK4	x	CTCGGCTAGAGGCATTTCGG	248	235	266	288	281	264	2.4216	-0.188	-0.649751	0.516	0.975
PRKCB-2	PRKCB	x	ACCGTGCGCTTCGCCCGCAA	420	579	440	593	480	502	2.7007	-0.162	-0.649563	0.516	0.975
DAPK2-2	DAPK2	x	ACTTCTTCACGATGGCAAAC	226	267	233	272	281	256	2.40824	-0.192	-0.649024	0.516	0.975
TRPM6-6	TRPM6	x	CATGGGCCATTGCCCGGTAG	406	427	449	443	507	446	2.64933	-0.153	-0.648936	0.516	0.975
STK36-1	STK36	x	ACCCTTGGGGGCCAACCGAT	826	617	718	770	811	748	2.8739	-0.134	-0.648351	0.517	0.975
TYK2-9	TYK2	x	TGTGCTGCCGGATATGCCGG	505	329	269	477	368	390	2.59106	-0.201	-0.647493	0.517	0.975
PRPF4B-8	PRPF4B	x	GAAAGTAGAAGTCGCGATCG	271	189	197	228	280	233	2.36736	-0.214	-0.647361	0.517	0.975
PTK7-1	PTK7	x	ACGGAGCGGCGTTTCGCCCA	103	43	28	85	71	66	1.81954	-0.427	-0.647313	0.517	0.975
SBK2-8	SBK2	x	CTACGGCATTGGCATCGAGT	221	260	227	244	297	250	2.39794	-0.197	-0.646349	0.518	0.975
DAPK3-8	DAPK3	x	GGAGAAGGAGTCGCTGACGG	264	119	189	243	211	205	2.31175	-0.252	-0.645645	0.519	0.975
EEF2K-3	EEF2K	x	CATGGCCAGCTCGGGGGGAC	614	416	416	495	587	506	2.70415	-0.167	-0.645124	0.519	0.975
DYRK1B-8	DYRK1B	x	GGCTGAGGTTGCATCCCGGA	304	152	161	290	200	221	2.34439	-0.252	-0.644132	0.519	0.975
ILK-14	ILK	x	GATCAATGTAATGAACCGTG	252	253	194	294	242	247	2.3927	-0.202	-0.64367	0.52	0.975
FER-6	FER	x	GCTTCTGCTAAGCCAAAAAC	325	196	179	263	282	249	2.3962	-0.224	-0.643369	0.52	0.975
EPHA4-8	EPHA4	x	CGCTCTTACCTTCATTCGCG	724	654	719	748	776	724	2.85974	-0.124	-0.643254	0.52	0.975
CASK-6	CASK	x	CGGAAAGCCTGTAGACGTCT	732	416	510	563	681	580	2.76343	-0.171	-0.64165	0.521	0.975
ACVR1-1	ACVR1	x	AATCCCCGAGACGTGGAGTA	492	231	249	459	301	346	2.53908	-0.23	-0.64098	0.522	0.975
RPS6KC1-8	RPS6KC1	x	TCACAGCTTCTCGACGGGTA	485	468	699	541	691	577	2.76118	-0.162	-0.640624	0.522	0.975
PKN3-8	PKN3	x	GCGATCCTGTCATTGAGAGG	532	478	527	517	614	534	2.72754	-0.142	-0.639954	0.522	0.975
IRAK4-14	IRAK4	x	TCCTAATTAGTCCAACATTG	413	441	498	566	438	471	2.67302	-0.156	-0.639525	0.522	0.975
PRKCD-7	PRKCD	x	GCGGTTCATCGTTGGGAACT	676	397	684	742	577	615	2.78888	-0.171	-0.638757	0.523	0.975
ULK4-3	ULK4	x	CCTTTGCCACCTATTCCGAA	120	102	70	113	126	106	2.02531	-0.296	-0.637909	0.524	0.975
IKBKE-11	IKBKE	x	GTTCCGCCGTGGCCCACCAA	563	437	349	494	516	472	2.67394	-0.167	-0.63765	0.524	0.975
FASTK-14	FASTK	x	TCGGTGGCTAGCCGATGAGG	413	333	345	456	361	382	2.58206	-0.168	-0.636647	0.524	0.975
MAP4K3-7	MAP4K3	x	GTCTTTGGCAATCGAGCTGT	460	371	532	479	535	475	2.67669	-0.158	-0.635786	0.525	0.975
MAP2K5-13	MAP2K5	x	TTATAGGTGAATACTCGGGC	156	30	86	135	102	102	2.0086	-0.386	-0.635707	0.525	0.975
KALRN-7	KALRN	x	CAGTGCATCCGCTGCAGCGA	722	558	741	888	607	703	2.84696	-0.15	-0.63541	0.525	0.975
ADCK2-6	ADCK2	x	GCAGCCTTTCTAGAAACGAC	1	1	1	2	5	2	0.30103	-1.81	-0.634856	0.526	0.975
SYK-11	SYK	x	TTCTAGACTTGGTCAGCGGG	1	1	1	2	5	2	0.30103	-1.81	-0.634856	0.526	0.975
TSSK1B-4	TSSK1B	x	CAAGATCATCGACCGCAAGA	514	325	322	561	328	410	2.61278	-0.2	-0.634177	0.526	0.975
SBK2-1	SBK2	x	ATCGTGACGGCCTACGGCAT	374	587	585	570	583	540	2.73239	-0.162	-0.633426	0.526	0.975
HIPK1-22	HIPK1	x	TGACCTTCACTCGGTAGGGC	509	745	665	794	624	667	2.82413	-0.148	-0.633334	0.527	0.975
TNIK-6	TNIK	x	CCGAAGCTCTTGGTTACGAC	431	334	394	368	500	405	2.60746	-0.168	-0.632313	0.527	0.975
ZAK-8	ZAK	x	GCTTGTAGTGGAAAAAAACG	304	227	423	377	352	337	2.52763	-0.197	-0.631489	0.528	0.975
PTK7-2	PTK7	x	AGGTCCGGCCACGCAATGCA	914	792	756	906	877	849	2.92891	-0.119	-0.630636	0.528	0.975
ERN2-8	ERN2	x	GGGCGCTGAGTAGCGGCGGT	197	94	156	156	202	161	2.20683	-0.265	-0.63036	0.528	0.975
EGFR-2	EGFR	x	AGCGATGCGACCCTCCGGGA	198	127	155	205	172	171	2.233	-0.236	-0.629994	0.529	0.975
PRKACG-10	PRKACG	x	TTCTCCCGCCTACAGCGCGT	416	260	327	391	367	352	2.54654	-0.181	-0.629617	0.529	0.975
FRK-5	FRK	x	CGTATAAAACCGTGGACCAA	279	173	266	303	250	254	2.40483	-0.208	-0.629617	0.529	0.975
NIM1-2	NIM1	x	ATAGGCTTCTACCGAATTCG	662	518	540	614	648	596	2.77525	-0.138	-0.629599	0.529	0.975
IRAK3-4	IRAK3	x	GACCTGTAAAAGGTCACCGA	215	222	186	249	228	220	2.34242	-0.2	-0.629046	0.529	0.975
WEE1-18	WEE1	x	TAGTTCGATATTTCTCTGCG	515	361	429	459	512	455	2.65801	-0.158	-0.62895	0.529	0.975
SIK2-7	SIK2	x	GGACCAACATCCTTCGGATA	835	478	687	773	712	697	2.84323	-0.155	-0.628664	0.53	0.975
BRSK1-2	BRSK1	x	ATATGTGGGCCCCTATCGGC	447	72	131	330	324	261	2.41664	-0.594	-0.628512	0.53	0.975
LRRK2-10	LRRK2	x	TGTGCCTCTGTTGATCGTCT	757	783	756	1026	660	796	2.90091	-0.139	-0.6277	0.53	0.975
PRKAA1-6	PRKAA1	x	GCTGCACCAGAAGTAATTTC	149	113	169	182	158	154	2.18752	-0.243	-0.627408	0.53	0.975
PRKCE-8	PRKCE	x	GGTGGGCTGCCGAAGATAGG	391	154	212	333	264	271	2.43297	-0.242	-0.62691	0.531	0.975
BRSK1-5	BRSK1	x	CCTGAGGGGAATGATCGAAG	234	257	298	262	337	278	2.44404	-0.187	-0.626677	0.531	0.975
STK31-1	STK31	x	AAGCTCTAGAAGAGTGACCC	1	1	1	6	1	2	0.30103	-1.81	-0.626474	0.531	0.975
PSMB2-13	PSMB2	p	GAGTACCTCATCGGTATCCA	407	239	244	336	345	314	2.49693	-0.199	-0.625879	0.531	0.975
TSSK6-4	TSSK6	x	GAACTTGTTGACGAAGTCCG	311	230	295	324	308	294	2.46835	-0.181	-0.625862	0.531	0.975
CSNK1A1L-1	CSNK1A1L	x	AAAGCCGAACTCGTTGTGGG	355	254	300	354	331	319	2.50379	-0.177	-0.625415	0.532	0.975
KALRN-2	KALRN	x	AATACGTCACGAGTTTCCGC	237	213	280	241	316	257	2.40993	-0.195	-0.624856	0.532	0.975
NEK3-11	NEK3	x	GGCATTTGCTTGTACCTATG	902	407	776	794	777	731	2.86392	-0.177	-0.624411	0.532	0.975
PRPF4B-7	PRPF4B	x	CTGGCTGCTCCCGTAGCGAC	307	210	215	249	312	259	2.4133	-0.201	-0.624393	0.532	0.975
MAPK15-6	MAPK15	x	GACAATGCGAGGGTCCACTA	238	258	392	442	245	315	2.49831	-0.215	-0.624233	0.532	0.975
PAK3-9	PAK3	x	GGTCTTGGTGCGATAACTGG	247	244	366	281	373	302	2.48001	-0.195	-0.623987	0.533	0.975
LMTK3-3	LMTK3	x	CCCACAGATGGATTCGCCCT	798	797	697	748	917	791	2.89818	-0.124	-0.622506	0.534	0.975
PINK1-2	PINK1	x	CCGCTTCTTCCGCCAGTCGG	557	369	404	454	539	465	2.66745	-0.163	-0.621902	0.534	0.975
CDK14-7	CDK14	x	CTGGAGTGCCGCCTAACTTT	803	682	659	834	726	741	2.86982	-0.126	-0.621702	0.534	0.975
CDKL4-10	CDKL4	x	TGAACCTCATCGAGGTGTTC	640	455	647	621	663	605	2.78176	-0.145	-0.621447	0.534	0.975
MAP2K1-8	MAP2K1	x	TATGGTGCGTTCTACAGCGA	345	423	422	434	448	414	2.617	-0.153	-0.619757	0.535	0.975
STK38L-3	STK38L	x	ATAGATGCGATCCACCAGTT	537	639	541	605	650	594	2.77379	-0.133	-0.619482	0.536	0.975
KALRN-9	KALRN	x	CCTGTGCGTCGGCTTAACAG	720	897	956	755	1134	892	2.95036	-0.139	-0.619355	0.536	0.975
NTRK1-1	NTRK1	x	ACGGAGACCACTCTTCACGA	330	268	242	326	308	295	2.46982	-0.179	-0.618223	0.536	0.975
DAPK2-9	DAPK2	x	TCATTAAGCAGATCCTGGAT	469	343	399	472	428	422	2.62531	-0.157	-0.617885	0.537	0.975
CDK19-5	CDK19	x	CCCATTACTAGGATATTTGC	370	336	385	492	326	382	2.58206	-0.169	-0.616162	0.538	0.975
DCLK3-6	DCLK3	x	GAAGGGCCCAATGTATGATG	929	579	860	1033	720	824	2.91593	-0.151	-0.615459	0.538	0.975
CAMKK2-5	CAMKK2	x	CTGGGACCCGGAGGTGTCAA	386	154	276	314	322	290	2.4624	-0.225	-0.615244	0.538	0.975
WEE2-7	WEE2	x	CGGTTGGTGATTTCTCCAAC	687	460	659	615	718	628	2.79796	-0.147	-0.615125	0.538	0.975
CDK4-3	CDK4	x	ACCTTCTCACCGGACAACAT	172	225	172	196	243	202	2.30535	-0.211	-0.615032	0.539	0.975
TNK1-9	TNK1	x	TGCCCGGGGCCGCTACGTCA	454	390	501	498	494	467	2.66932	-0.146	-0.614399	0.539	0.975
SYK-8	SYK	x	GCCATTCAGCTCCCGCTCGA	348	219	201	318	272	272	2.43457	-0.205	-0.613633	0.539	0.975
GRK1-3	GRK1	x	CGGGATGGATTTCGGGTCTT	522	246	516	509	470	453	2.6561	-0.194	-0.613553	0.54	0.975
PRKCZ-10	PRKCZ	x	GCCTCAAGGCGCATTACGGG	414	205	381	366	399	353	2.54777	-0.198	-0.613293	0.54	0.975
NPR1-2	NPR1	x	CGACCAGGGGTACGAGGTAT	284	193	178	244	260	232	2.36549	-0.207	-0.612167	0.54	0.975
DDR2-7	DDR2	x	GGGTCTGGGTGAAATCGTCC	85	61	94	114	84	88	1.94448	-0.307	-0.611949	0.541	0.975
PRKACA-10	PRKACA	x	TTCTCACACCTACGGCGGAT	287	263	316	331	318	303	2.48144	-0.169	-0.611292	0.541	0.975
FGFR4-5	FGFR4	x	CTGAAGCACATCGTCATCAA	304	640	537	647	476	521	2.71684	-0.186	-0.611082	0.541	0.975
TTN-16	TTN	x	GCAATTCAGTCGATCTAACT	525	275	407	446	465	424	2.62737	-0.179	-0.609437	0.542	0.975
MAP4K4-1	MAP4K4	x	AAGAGGATACCTCTCGCGCT	366	225	314	260	433	320	2.50515	-0.2	-0.609036	0.543	0.975
STK24-6	STK24	x	CGGCCTATGACTCGAAGGTG	885	902	704	923	881	859	2.93399	-0.119	-0.608514	0.543	0.975
EPHA5-6	EPHA5	x	CACCTCGACGGGCTCCCCTC	347	101	212	264	264	238	2.37658	-0.263	-0.608321	0.543	0.975
SIK1-2	SIK1	x	CTTCCGGGGCGGCATACGGG	464	228	354	430	367	369	2.56703	-0.193	-0.607795	0.543	0.975
AATK-9	AATK	x	GGCCACCCGTCGACGTCCCC	406	166	230	329	296	285	2.45484	-0.225	-0.60678	0.544	0.975
CDK15-9	CDK15	x	CTTCTCGGATAGCTGTAAAT	446	330	480	436	498	438	2.64147	-0.158	-0.606415	0.544	0.975
AKT3-8	AKT3	x	TCTCTATAACAGTAGTCCAC	174	283	350	244	381	286	2.45637	-0.216	-0.606337	0.544	0.975
LCK-7	LCK	x	GACCCACTGGTTACCTACGA	519	386	591	562	545	521	2.71684	-0.151	-0.60593	0.545	0.975
UHMK1-5	UHMK1	x	CCGAAGGCCTCCAGAAAACG	545	345	426	436	546	460	2.66276	-0.163	-0.605678	0.545	0.975
PLK4-6	PLK4	x	CTGGATTTCTACGAAGTAAC	220	202	235	336	173	233	2.36736	-0.217	-0.605543	0.545	0.975
GRK6-8	GRK6	x	GCGATTTCCACCGCCACCTG	497	415	470	527	488	479	2.68034	-0.14	-0.605184	0.545	0.975
FRK-3	FRK	x	AGTTGCGGTCTATCTCCCAT	501	461	538	551	546	519	2.71517	-0.134	-0.604578	0.545	0.975
TTBK1-1	TTBK1	x	AAAGGCTGTCCACGGCGGAC	558	280	426	482	472	444	2.64738	-0.179	-0.604559	0.545	0.975
CSNK1G1-7	CSNK1G1	x	GATCATGGACCATCCTAGTA	545	484	577	609	564	556	2.74507	-0.132	-0.603694	0.546	0.975
MYLK-8	MYLK	x	CCTTCAGGTCGTCTTCCGAT	873	652	806	906	788	805	2.9058	-0.124	-0.602868	0.547	0.975
EPHA7-2	EPHA7	x	ACACCTGGTATGTTCGTATC	867	770	691	1003	698	806	2.90634	-0.132	-0.602676	0.547	0.975
CAMKV-9	CAMKV	x	TGCGGAAGAGATTCTTATCA	596	451	397	474	598	503	2.70157	-0.155	-0.602673	0.547	0.975
MAPK11-6	MAPK11	x	GACATGTCGGGCCCTCGCGC	373	209	298	317	352	310	2.49136	-0.189	-0.602353	0.547	0.975
MAP3K13-6	MAP3K13	x	CGAAAAGAAGGTCGGTTTCG	297	206	259	279	298	268	2.42813	-0.184	-0.601894	0.547	0.975
ROS1-4	ROS1	x	ATTGAAGTAAATGATTCGCT	305	336	292	339	356	326	2.51322	-0.16	-0.601629	0.547	0.975
LTK-10	LTK	x	GTCTCTGAAGCGTCGCCCCC	106	42	61	79	98	77	1.88649	-0.345	-0.60105	0.548	0.975
IKBKE-7	IKBKE	x	GAGAAGTTCGTCTCGGTCTA	726	675	774	801	770	749	2.87448	-0.116	-0.600296	0.548	0.975
STK11-8	STK11	x	GGCACTGCACCCGTTCGCGG	318	110	301	286	290	261	2.41664	-0.245	-0.600201	0.548	0.975
RPS6KL1-7	RPS6KL1	x	GTCATGTAGGGGACTCCGTG	522	480	459	435	645	508	2.70586	-0.149	-0.600067	0.548	0.975
MYLK3-7	MYLK3	x	GGCCACGTTCCAGAAATCAA	370	276	340	350	386	344	2.53656	-0.163	-0.599649	0.549	0.975
STK4-7	STK4	x	GGATCGTTATGGAGTACTGT	191	142	332	253	267	237	2.37475	-0.23	-0.599494	0.549	0.975
AMHR2-6	AMHR2	x	CCTGTGCCCGGTCTTGGGTC	581	272	383	522	417	435	2.63849	-0.188	-0.599381	0.549	0.975
PRKD1-5	PRKD1	x	GAACGAGATGCCCCCGACCG	203	122	157	194	182	172	2.23553	-0.227	-0.598752	0.549	0.975
TLK1-3	TLK1	x	AGATGACTTACAGATGAGGA	204	161	225	296	163	210	2.32222	-0.223	-0.598747	0.549	0.975
NEK3-14	NEK3	x	TGGTTTACCCAAATGTGCCT	351	292	381	333	432	358	2.55388	-0.164	-0.598643	0.549	0.975
LIMK1-12	LIMK1	x	TGGCCGGCAGACTACGCGGA	307	181	325	324	297	287	2.45788	-0.196	-0.598572	0.549	0.975
TTN-23	TTN	x	TTAGATCCACCATCATCGCG	415	754	653	653	700	635	2.80277	-0.156	-0.598524	0.549	0.975
PRKACB-11	PRKACB	x	CTGTAGTTGTACCTGTATAC	417	635	594	544	673	573	2.75815	-0.149	-0.598499	0.55	0.975
KALRN-1	KALRN	x	AAGCAGAAGAAAGTTCGCGA	94	76	95	135	81	96	1.98227	-0.29	-0.597206	0.55	0.975
NEK7-1	NEK7	x	AAGGCCTTACGACCGGATAT	325	194	319	305	332	295	2.46982	-0.189	-0.596106	0.551	0.975
SGK3-8	SGK3	x	TCCACAGGTTTATAAAGTTC	205	102	103	193	136	148	2.17026	-0.267	-0.595965	0.551	0.975
FLT3-6	FLT3	x	GAGCGTTCCAGAGCCGATCG	726	535	601	653	706	644	2.80889	-0.131	-0.595501	0.552	0.975
STK17B-3	STK17B	x	CTCATGAAGATTAATAACAC	210	162	113	205	175	173	2.23805	-0.233	-0.59543	0.552	0.975
IRAK4-15	IRAK4	x	TCTGTTGGTGGTAATAAAAT	406	452	410	472	459	440	2.64345	-0.139	-0.595089	0.552	0.975
PRKACB-18	PRKACB	x	TAAATATTCCTTACCTGAGT	315	264	334	309	374	319	2.50379	-0.166	-0.594682	0.552	0.975
CAMK2B-7	CAMK2B	x	GAACTTACAGATCGAAGACC	157	205	169	199	209	188	2.27416	-0.205	-0.594054	0.552	0.975
SLK-10	SLK	x	TCTGCAATCAATTCTCGGAT	406	209	359	358	382	343	2.53529	-0.189	-0.5927	0.553	0.975
RPS6KB2-6	RPS6KB2	x	CTCTGGGCCAACGTTCACGC	377	617	491	467	639	518	2.71433	-0.16	-0.592658	0.553	0.975
RPS6KB1-9	RPS6KB1	x	CTACTTCGGGTACTTGGTAA	448	298	454	451	443	419	2.62221	-0.16	-0.592514	0.554	0.975
DYRK1A-6	DYRK1A	x	GATGGTTTCGAAACATAAAG	242	160	189	206	248	209	2.32015	-0.204	-0.592378	0.554	0.975
EPHA10-20	EPHA10	x	TTGCAGGTACCCGCGGCGCC	702	636	695	865	617	703	2.84696	-0.129	-0.59144	0.554	0.975
KIT-8	KIT	x	TCAGACTTAATAGTCCGCGT	49	11	23	42	37	32	1.50515	-0.514	-0.591311	0.554	0.975
TTN-3	TTN	x	AAGAAAGGTTAGGTACCCGT	217	184	284	291	232	242	2.38382	-0.196	-0.591171	0.554	0.975
UHMK1-10	UHMK1	x	GCGAACCCGATACACCGAGG	449	355	332	394	449	396	2.5977	-0.155	-0.590929	0.555	0.975
SGK494-8	SGK494	x	TGCCCCCTAATGGGCCTAAT	954	766	726	798	977	844	2.92634	-0.122	-0.590678	0.555	0.975
MST4-6	MST4	x	ATTGGATGCATATCGGAGTT	348	167	254	287	304	272	2.43457	-0.205	-0.590389	0.555	0.975
CSNK1G2-2	CSNK1G2	x	CCAGGAGCCGATCAAGTCCC	704	471	488	676	552	578	2.76193	-0.147	-0.590301	0.555	0.975
EGFR-5	EGFR	x	CCCCCGGGAGAGCGACTGCC	761	639	520	704	699	665	2.82282	-0.132	-0.589283	0.556	0.975
SGK1-22	SGK1	x	TTCAAGATGGACTGAACTTC	741	989	659	716	1039	829	2.91855	-0.14	-0.588805	0.556	0.975
CSNK2A1-5	CSNK2A1	x	CACCTACTATACTCACCACA	253	173	195	272	204	219	2.34044	-0.201	-0.588617	0.556	0.975
MAP2K5-8	MAP2K5	x	GCATAGAACACCTACGCTCT	196	79	161	181	167	157	2.1959	-0.26	-0.588306	0.556	0.975
HIPK2-6	HIPK2	x	GCGCCCCTTACCTTCGTACA	1912	1063	1290	1575	1535	1475	3.16879	-0.129	-0.588257	0.556	0.975
RET-7	RET	x	GCGGGAGAAGTACGAGCTGG	370	208	295	420	249	308	2.48855	-0.201	-0.588224	0.556	0.975
MYO3B-10	MYO3B	x	TACAAAGCGGATCACTGTGT	218	210	291	206	345	254	2.40483	-0.201	-0.58804	0.557	0.975
IKBKB-8	IKBKB	x	CTACTGGAGCTTCGGCACCC	523	418	377	581	399	460	2.66276	-0.157	-0.587621	0.557	0.975
PRKG2-6	PRKG2	x	CTTGATAGAGGGTCGACTAG	430	419	456	400	563	454	2.65706	-0.147	-0.585602	0.558	0.975
MAP2K5-11	MAP2K5	x	TCGGGACATGATATGCTCTA	325	296	285	319	355	316	2.49969	-0.158	-0.584729	0.559	0.976
CDK18-7	CDK18	x	GGATGCTGTACCCTCTCGGA	272	109	124	202	200	181	2.25768	-0.256	-0.584215	0.559	0.976
PRKACB-2	PRKACB	x	AAGCATACTCCAGTCGAACA	168	150	87	91	238	147	2.16732	-0.285	-0.583994	0.559	0.976
MASTL-11	MASTL	x	TTATCGCTTATCAGCTCGTT	358	329	317	455	296	351	2.54531	-0.166	-0.583475	0.56	0.976
STK16-9	STK16	x	GGAACGGGGTGCTAAGCATG	216	309	279	262	345	282	2.45025	-0.179	-0.582017	0.561	0.976
CSNK1G3-17	CSNK1G3	x	TAAACTTGAGGTATACCATC	298	241	262	350	253	281	2.44871	-0.175	-0.581138	0.561	0.976
CSNK1A1-9	CSNK1A1	x	GGTTTAATCCTGAGAAAGAT	235	119	196	193	235	196	2.29226	-0.223	-0.581012	0.561	0.976
ZAP70-12	ZAP70	x	GCATCGGCCGCGGTTTGTCT	334	176	236	275	295	263	2.41996	-0.197	-0.579596	0.562	0.976
HIPK2-10	HIPK2	x	TTAGGTTGTGTGGTCCGCCG	457	351	422	477	429	427	2.63043	-0.144	-0.578559	0.563	0.976
AURKB-7	AURKB	x	GGACATTGGAGCGGCTCATG	608	342	631	639	540	552	2.74194	-0.162	-0.577584	0.564	0.976
WNK1-12	WNK1	x	GGAGGTGCTCTTACGCCGCT	940	911	783	865	1031	906	2.95713	-0.111	-0.577261	0.564	0.976
MKNK1-12	MKNK1	x	TCGCAGATGGTGACAGGAGG	401	399	407	489	398	419	2.62221	-0.141	-0.576619	0.564	0.976
TNK2-2	TNK2	x	CGCGCAGGGCCGAGAACTAC	385	446	448	521	419	444	2.64738	-0.141	-0.575941	0.565	0.976
DCLK1-28	DCLK1	x	TTTCTAGTTAATGGAACCCC	75	121	110	105	140	110	2.04139	-0.264	-0.575589	0.565	0.976
EPHA10-11	EPHA10	x	CGGACCATGGAGACCTGCGC	186	339	224	215	362	265	2.42325	-0.209	-0.575204	0.565	0.976
CAMKK2-11	CAMKK2	x	GTGTTCGAACTGGTCAACCA	187	133	231	252	175	196	2.29226	-0.217	-0.575061	0.565	0.976
IRAK3-9	IRAK3	x	TCTGATGTTCTAGGTGGGAC	703	730	570	730	721	691	2.83948	-0.12	-0.574883	0.565	0.976
FYN-6	FYN	x	GGGACCTTGCGTACGAGAGG	227	232	266	274	270	254	2.40483	-0.171	-0.574651	0.566	0.976
OBSCN-9	OBSCN	x	GAGGTCGAGTGGTCGCTCAA	397	332	371	442	370	382	2.58206	-0.147	-0.574123	0.566	0.976
HIPK2-5	HIPK2	x	CGATGGTCTGCTCGTAAGGT	359	344	388	407	396	379	2.57864	-0.143	-0.573978	0.566	0.976
SMG1-8	SMG1	x	GGATCCGGACTTAACATGTT	120	131	90	173	99	123	2.08991	-0.259	-0.573554	0.566	0.976
DAPK1-8	DAPK1	x	TCACCTTTCGAAGTCTTGCA	329	346	339	294	463	354	2.549	-0.163	-0.573161	0.567	0.976
CDK1-11	CDK1	x	GGTTCCTAGTACTGCAATTC	628	500	629	698	582	607	2.78319	-0.128	-0.573127	0.567	0.976
BMP2K-7	BMP2K	x	TCAGGTCTATGTTCCGGATC	1099	1057	1443	1117	1482	1240	3.09342	-0.115	-0.572805	0.567	0.976
FLT3-3	FLT3	x	ATGCCGGCGTTGGCGCGCGA	266	216	352	351	279	293	2.46687	-0.18	-0.572555	0.567	0.976
STK33-8	STK33	x	TATAACCTCCAGGAAAGATT	212	193	202	280	183	214	2.33041	-0.194	-0.571579	0.568	0.976
IRAK4-19	IRAK4	x	TTTGAAGCATTACTTCAAAC	62	34	53	63	64	55	1.74036	-0.354	-0.571514	0.568	0.976
ARAF-9	ARAF	x	GGGGTTAGCAACTCATTCAG	550	361	532	535	529	501	2.69984	-0.145	-0.571165	0.568	0.976
MAPKAPK5-8	MAPKAPK5	x	GTCTGACTCTTGACAGGTAC	263	445	380	427	386	380	2.57978	-0.165	-0.570247	0.569	0.976
NLK-2	NLK	x	ACACCATCTTCATCCGGGGT	340	333	488	474	389	405	2.60746	-0.157	-0.569887	0.569	0.976
STK35-9	STK35	x	GAGATCGGGCGCGGCAGCTA	419	286	404	401	422	386	2.58659	-0.155	-0.569791	0.569	0.976
MAPKAPK2-6	MAPKAPK2	x	CCCGCACATCGTACGGATCG	421	404	381	526	481	443	2.6464	-0.325	-1.38845	0.165	0.914
STK24-9	STK24	x	GGCTCACTCCCCGGTGCAGT	588	367	396	464	538	471	2.67302	-0.154	-0.56847	0.57	0.976
CAMK1-6	CAMK1	x	GGCCATCAAATGCATTGCCA	247	355	331	365	331	326	2.51322	-0.162	-0.568183	0.57	0.976
MAPKAPK2-10	MAPKAPK2	x	TCCACGATCCGTACGATGTG	508	559	378	554	663	532	2.72591	-0.337	-1.36167	0.173	0.914
VRK1-6	VRK1	x	CTGGGTGTTCCTAAGTATTG	531	352	412	495	461	450	2.65321	-0.147	-0.567677	0.57	0.976
PRKACB-20	PRKACB	x	TGTGAAAACATTTCACCCCC	450	374	515	477	506	464	2.66652	-0.139	-0.567537	0.57	0.976
PIK3CA-7	PIK3CA	x	TAGCTATTCCCACGCAGGAC	340	279	312	334	356	324	2.51055	-0.153	-0.566271	0.571	0.976
PEAK1-6	PEAK1	x	GTGCAAGCCATATACTGTCG	1088	1021	947	1102	1078	1047	3.01995	-0.0976	-0.56621	0.571	0.976
PDK4-6	PDK4	x	GAGGTATTTACTAATTGGGT	193	97	124	210	119	149	2.17319	-0.253	-0.564423	0.572	0.976
ADCK1-8	ADCK1	x	GAGCTTCGATGACACCCCTC	972	1146	1076	1166	1112	1094	3.03902	-0.0974	-0.563823	0.573	0.976
RYK-1	RYK	x	AGGTCAACATTTCTGTTCAG	468	330	383	433	438	410	2.61278	-0.146	-0.562893	0.574	0.976
MATK-1	MATK	x	ACACGGGACCAAGTCGGCCG	324	225	260	313	293	283	2.45179	-0.168	-0.561932	0.574	0.976
WNK2-5	WNK2	x	GAGGCACAGTCGCGGTCGGC	727	751	752	690	920	768	2.88536	-0.115	-0.561758	0.574	0.976
NEK8-1	NEK8	x	ACGAGCGGATCCGAGTGGTG	209	159	226	259	194	209	2.32015	-0.194	-0.561279	0.575	0.976
PRKD1-6	PRKD1	x	GCCGTTCTTGGCTCCTGTCG	424	294	507	411	501	427	2.63043	-0.159	-0.560447	0.575	0.976
ZAP70-17	ZAP70	x	GTGTCCATGGGCATCGGCCG	465	378	490	591	394	464	2.66652	-0.148	-0.560224	0.575	0.976
STK3-18	STK3	x	TGCTCCGTTCCTAAGGCAGA	350	612	588	610	538	540	2.73239	-0.152	-0.559216	0.576	0.976
MAP3K14-7	MAP3K14	x	GTACCGAGAAGAAGTCCACT	234	214	213	226	271	232	2.36549	-0.174	-0.558331	0.577	0.976
DYRK4-1	DYRK4	x	AAGTGAAATCCTGGGCTACG	242	110	198	241	187	196	2.29226	-0.223	-0.557804	0.577	0.976
SMG1-6	SMG1	x	CTTGACCAGCGTTGAGTTTA	754	678	639	667	829	713	2.85309	-0.116	-0.557376	0.577	0.976
RIOK1-8	RIOK1	x	CCCCGGGCAATTCGACGACG	527	178	412	522	340	396	2.5977	-0.211	-0.557269	0.577	0.976
CSNK2A2-2	CSNK2A2	x	ACCGGATATCAAAGTCTGTC	395	328	317	452	320	362	2.55871	-0.155	-0.557116	0.577	0.976
ULK1-8	ULK1	x	GTCCCAGCACTACGACGGGA	294	263	324	349	305	307	2.48714	-0.155	-0.556374	0.578	0.976
FYN-7	FYN	x	GTGAACTCTTCGTCTCATAC	326	288	311	455	242	324	2.51055	-0.177	-0.556327	0.578	0.976
MAP3K5-6	MAP3K5	x	CGGGGGCAGCCGACGGACCA	488	394	377	479	444	436	2.63949	-0.137	-0.555218	0.579	0.976
PAK7-1	PAK7	x	ACTACACGACCGAAAAGTAC	147	210	124	148	226	171	2.233	-0.222	-0.554828	0.579	0.976
FLT1-7	FLT1	x	CTCGCCGGAAGTTGTATGGT	772	663	818	933	697	777	2.89042	-0.118	-0.554431	0.579	0.976
CSNK1E-8	CSNK1E	x	TGGAGTGGATATACTCGATG	571	523	563	485	726	574	2.75891	-0.133	-0.55426	0.579	0.976
EPHA1-10	EPHA1	x	TGGGCGTGCACTTCTCGCCG	975	971	942	1176	894	992	2.99651	-0.105	-0.554094	0.58	0.976
BUB1-10	BUB1	x	GCTGACAGAGCGTTCTCCAA	223	249	321	341	255	278	2.44404	-0.173	-0.553429	0.58	0.976
MAPK10-13	MAPK10	x	GGGCTACAAGGAGAACGGTA	166	167	197	215	188	187	2.27184	-0.19	-0.553283	0.58	0.976
MTOR-7	MTOR	x	GGTGGGAATGCCACCCGAAT	246	81	160	197	189	175	2.24304	-0.25	-0.552956	0.58	0.976
RPS6KA3-1	RPS6KA3	x	CCAGAAGTAGTTAATCGTCG	238	256	239	289	258	256	2.40824	-0.163	-0.55282	0.58	0.976
STK32A-10	STK32A	x	GTCTGGGCAGATTCAACCAT	477	318	488	482	465	446	2.64933	-0.147	-0.552709	0.58	0.976
ERN1-6	ERN1	x	GATGGCAGCCTGTATACGCT	312	318	237	350	296	303	2.48144	-0.16	-0.552114	0.581	0.976
STRADA-3	STRADA	x	CAGGAGAGTACGTGACTGTA	281	416	505	442	452	419	2.62221	-0.158	-0.550953	0.582	0.976
SGK223-2	SGK223	x	CAGTAATCACTCTCGAGGTG	529	317	411	453	477	437	2.64048	-0.15	-0.550401	0.582	0.976
JAK2-6	JAK2	x	GTCTGTATTACTCACGAAAT	404	245	269	324	364	321	2.50651	-0.169	-0.550336	0.582	0.976
TLK1-4	TLK1	x	AGTGGGAGCACTGGAAGTAC	462	453	454	458	538	473	2.67486	-0.126	-0.549179	0.583	0.976
ROCK1-9	ROCK1	x	TCGAATTACATCTTTACAAG	238	254	274	281	289	267	2.42651	-0.159	-0.548667	0.583	0.976
PAK7-11	PAK7	x	TTGTGGGCTCGGACAAGCGA	401	479	451	466	504	460	2.66276	-0.129	-0.548642	0.583	0.976
DMPK-5	DMPK	x	CTTGCCATAGGTCTCCGCCG	503	483	529	738	385	528	2.72263	-0.153	-0.548366	0.583	0.976
CSNK2A2-8	CSNK2A2	x	TACCAACTGGTTCGAAAACT	526	291	404	424	484	426	2.62941	-0.158	-0.547994	0.584	0.976
GSK3A-6	GSK3A	x	GGAACTAGTCGCCATCAAGA	245	300	188	245	308	257	2.40993	-0.178	-0.547033	0.584	0.976
ROCK2-1	ROCK2	x	ACCGGATTATATATCACCTG	276	81	213	244	207	204	2.30963	-0.247	-0.546946	0.584	0.976
CDC42BPB-3	CDC42BPB	x	ATCTCCGGCGAGATGTAGTC	392	474	473	498	478	463	2.66558	-0.129	-0.546907	0.584	0.976
IRAK2-10	IRAK2	x	GTCCACAAGTTGCTGGACGG	236	222	254	226	308	249	2.3962	-0.17	-0.546461	0.585	0.976
CAMK1G-7	CAMK1G	x	TCCGTTTCTTCATAGAATGG	403	364	483	501	416	433	2.63649	-0.138	-0.545454	0.585	0.977
SGK494-10	SGK494	x	TTTCCCATTAGGCCCATTAG	790	652	740	836	733	750	2.87506	-0.109	-0.545272	0.586	0.977
IRAK4-10	IRAK4	x	GGTAATAAAATGGGAGAGGG	255	62	159	170	213	172	2.23553	-0.271	-0.544909	0.586	0.977
MAPK8-10	MAPK8	x	GAGTCTGATTCTGAAATGGT	644	420	479	540	590	535	2.72835	-0.136	-0.54386	0.587	0.977
MAP3K9-9	MAP3K9	x	TGAATGGGCGGGTAGCAACT	601	671	596	582	770	644	2.80889	-0.119	-0.542825	0.587	0.977
CDK9-4	CDK9	x	ATCTCCCGCAAGGCTGTAAT	556	295	445	366	606	454	2.65706	-0.17	-0.542126	0.588	0.977
ULK2-2	ULK2	x	ATTGGTGCTGTTTCGCTGTG	637	746	572	771	643	674	2.82866	-0.118	-0.542006	0.588	0.977
STK31-6	STK31	x	CGCTCTTCTTGAAAGTTATA	382	253	254	350	314	311	2.49276	-0.164	-0.541579	0.588	0.977
BMX-9	BMX	x	TCTTTGATTCGTTGTCATAT	1	8	13	19	7	10	1	-0.826	-0.541185	0.588	0.977
DAPK2-3	DAPK2	x	AGGAGAGCTCTTCGATTTCC	501	224	367	488	338	384	2.58433	-0.182	-0.540357	0.589	0.977
EIF2AK1-6	EIF2AK1	x	CGCGCGCGGCCGGCGATGCA	899	647	753	964	703	793	2.89927	-0.121	-0.540173	0.589	0.977
BUB1B-2	BUB1B	x	AGAGCTCCAATCATCCGTGT	159	134	278	243	198	202	2.30535	-0.212	-0.539996	0.589	0.977
ROR2-3	ROR2	x	CATCAGTGCTATAACGGCTC	114	132	195	124	221	157	2.1959	-0.231	-0.539868	0.589	0.977
PRKACB-9	PRKACB	x	CGCAAATCATCAGATGCATC	812	802	553	760	811	748	2.8739	-0.121	-0.539679	0.589	0.977
STK17B-4	STK17B	x	CTGCTCAGTAATATATTCTG	413	207	299	388	305	322	2.50786	-0.178	-0.538256	0.59	0.977
CDK10-13	CDK10	x	TCTGAAGTGTATTCGTAAGG	234	248	184	237	263	233	2.36736	-0.171	-0.538171	0.59	0.977
TESK1-10	TESK1	x	TTCACTGCGCGGAGAAGATC	279	374	449	355	463	384	2.58433	-0.155	-0.537534	0.591	0.977
C9orf96-7	C9orf96	x	TTATCGTTATTCGATCCGAG	357	385	485	466	433	425	2.62839	-0.136	-0.537474	0.591	0.977
EPHA6-15	EPHA6	x	CTGCCGCCACTTCTCTTTAA	408	240	329	327	402	341	2.53275	-0.163	-0.537451	0.591	0.977
MAPK15-2	MAPK15	x	AGGGTCCACTACGGTGCACA	534	681	666	654	704	648	2.81158	-0.115	-0.536861	0.591	0.977
MAP3K5-1	MAP3K5	x	ACACCATTACCGAAGAGAAG	237	339	218	280	315	278	2.44404	-0.169	-0.536843	0.591	0.977
CDKL5-4	CDKL5	x	ATTCTTGGGGAGCTTAGCGA	275	223	257	220	347	264	2.4216	-0.172	-0.534963	0.593	0.978
FYN-9	FYN	x	TGAACTCTTCGTCTCATACG	597	503	550	713	489	570	2.75587	-0.128	-0.533868	0.593	0.979
PASK-4	PASK	x	CACGGACCCGTCCGAACCGC	410	543	594	569	558	535	2.72835	-0.128	-0.533038	0.594	0.979
AURKC-3	AURKC	x	CTATTTCCATGATGCACGCC	340	422	448	460	425	419	2.62221	-0.134	-0.532033	0.595	0.979
NEK7-7	NEK7	x	GATGCAATCAGCACGTGCTT	501	627	591	607	634	592	2.77232	-0.115	-0.530329	0.596	0.979
CDKL5-9	CDKL5	x	TGGTACTGGGCTCCGCAATT	731	581	858	831	738	748	2.8739	-0.117	-0.530318	0.596	0.979
NTRK3-6	NTRK3	x	GTTCTCTGCAATGCACGTCA	245	191	195	218	256	221	2.34439	-0.172	-0.529744	0.596	0.979
MAST4-18	MAST4	x	GCTTGCCGGAGCCCACGCGG	145	75	126	103	171	124	2.09342	-0.248	-0.529678	0.596	0.979
SLK-8	SLK	x	TAGTGAAGTTGGGCTTACAA	260	176	135	252	186	202	2.30535	-0.202	-0.529244	0.597	0.979
MELK-11	MELK	x	CTTCTAGCCAAGAAGGCTCG	271	223	295	287	299	275	2.43933	-0.156	-0.529153	0.597	0.979
BRSK2-2	BRSK2	x	ATACCTATCTCGTTCCGGGG	469	329	506	410	551	453	2.6561	-0.145	-0.528497	0.597	0.979
CSF1R-6	CSF1R	x	CCCCAGAGGTAAGCGTCATA	555	552	679	683	606	615	2.78888	-0.114	-0.527533	0.598	0.979
GSG2-5	GSG2	x	GCGGGTTTGGTGGACCATCC	351	271	317	330	362	326	2.51322	-0.145	-0.527296	0.598	0.979
AURKC-6	AURKC	x	GGTACACCCGGCGTGCATCA	701	536	614	554	791	639	2.8055	-0.124	-0.526941	0.598	0.979
CAMKK1-4	CAMKK1	x	AGAGCCTACTAGAAACGGTG	597	588	662	636	691	635	2.80277	-0.108	-0.52639	0.599	0.979
PIM2-6	PIM2	x	GAGGGGGCCGAGTCGATACT	256	120	180	202	225	197	2.29447	-0.204	-0.525083	0.6	0.98
DCLK1-26	DCLK1	x	TTCCTGGGCTGGTGGGTGAT	787	751	796	820	844	800	2.90309	-0.0968	-0.524373	0.6	0.98
MAPK9-7	MAPK9	x	CAGCTGAAACCAATTGGCTC	154	140	250	239	178	192	2.2833	-0.201	-0.522444	0.601	0.982
ACVR2B-6	ACVR2B	x	GCATCTACTACAACGCCAAC	284	205	82	294	158	205	2.31175	-0.248	-0.522316	0.601	0.982
CDK17-4	CDK17	x	AGGCTATCCCTCACACTCCG	413	424	617	568	496	504	2.70243	-0.134	-0.522303	0.601	0.982
CAMK2G-5	CAMK2G	x	GAGCCTCACGTTCTAGTTTC	1784	1137	1352	1545	1514	1466	3.16613	-0.103	-0.522271	0.601	0.982
NTRK2-8	NTRK2	x	CGCACCTAACCTCACTGTGG	285	266	291	379	247	294	2.46835	-0.157	-0.520874	0.602	0.982
PRKCA-6	PRKCA	x	GCTCCACACTAAATCCGCAG	196	173	212	216	220	203	2.3075	-0.171	-0.519887	0.603	0.982
MERTK-5	MERTK	x	GCTACCGGATATCCCACGTG	867	460	691	819	660	699	2.84448	-0.137	-0.519832	0.603	0.982
PRKCE-3	PRKCE	x	AGCCTGGTCGCTGCGCCATG	633	569	516	547	695	592	2.77232	-0.117	-0.519707	0.603	0.982
MAP3K9-10	MAP3K9	x	TGCTGGACTTAAGGTCGCGG	306	289	445	426	344	362	2.55871	-0.151	-0.519426	0.603	0.982
MAPK10-3	MAPK10	x	ATCTAAAGCCTATTGGCTCT	251	297	225	322	253	270	2.43136	-0.158	-0.519128	0.604	0.982
LIMK2-11	LIMK2	x	GTGGATGGCGTTTCGATTGT	781	537	484	609	705	623	2.79449	-0.129	-0.517422	0.605	0.983
PKDCC-9	PKDCC	x	GTGCAGCGCTATTCCCGCGG	355	306	332	347	380	344	2.53656	-0.135	-0.517099	0.605	0.983
TGFBR2-3	TGFBR2	x	CCGACTTCTGAACGTGCGGT	228	135	181	262	155	192	2.2833	-0.201	-0.515647	0.606	0.983
PRKD2-10	PRKD2	x	GGGGCGGCCCGTATACGATG	363	218	344	306	383	323	2.5092	-0.16	-0.515396	0.606	0.983
AMHR2-3	AMHR2	x	AGAGCATTGTACGAACTTCC	251	338	334	285	399	321	2.50651	-0.153	-0.515035	0.607	0.983
CDK14-2	CDK14	x	AAGACTGCACTTACCGAGCT	447	302	257	325	424	351	2.54531	-0.159	-0.514954	0.607	0.983
MLKL-4	MLKL	x	CAGGTTTCTAACAGCAAGCC	402	282	247	266	431	326	2.51322	-0.167	-0.513234	0.608	0.984
PRKD3-7	PRKD3	x	GGATCCATCTGATCTCGATG	289	311	294	379	280	311	2.49276	-0.145	-0.512355	0.608	0.984
SCYL2-4	SCYL2	x	GATGTCACTAGTGCTGTAAT	701	731	754	801	758	749	2.87448	-0.0973	-0.512291	0.608	0.984
CSNK1A1-2	CSNK1A1	x	AGTGTTTAGAATCTCCAGTG	570	276	355	432	462	419	2.62221	-0.159	-0.512018	0.609	0.984
PIK3CA-2	PIK3CA	x	CTCTACTATGAGGTGAATTG	432	266	638	549	450	467	2.66932	-0.166	-0.511916	0.609	0.984
NLK-1	NLK	x	AAAATGATGGCGGCTTACAA	321	130	223	259	256	238	2.37658	-0.197	-0.51072	0.61	0.984
GUCY2C-9	GUCY2C	x	CTACAGAATGCACAACGGAT	154	241	220	283	183	216	2.33445	-0.185	-0.510586	0.61	0.984
MAPK12-10	MAPK12	x	TGTGGATGATGCCGGCAGCG	616	512	639	708	567	608	2.7839	-0.114	-0.509893	0.61	0.984
NLK-9	NLK	x	GCCCAACGTCTTCCAGAATC	873	656	648	869	700	749	2.87448	-0.112	-0.509834	0.61	0.984
OXSR1-2	OXSR1	x	ATACTCCGAGAAGTACTGGA	199	88	88	92	208	135	2.13033	-0.263	-0.509709	0.61	0.984
NonTargetingControlGuideForHuman_0001	NonTargetingControlGuideForHuman_0001	n	ACGGAGGCTAAGCGTCGCAA	70	260	190	230	180	186	2.26951	-0.242	-0.508551	0.611	0.984
PDIK1L-1	PDIK1L	x	AAAGTACGATCTAATACGGG	274	229	258	260	303	265	2.42325	-0.15	-0.508503	0.611	0.984
PRKD3-4	PRKD3	x	CTTGGAGTGGTCGCCCAATC	487	487	426	498	513	482	2.68305	-0.115	-0.507103	0.612	0.984
TLK2-12	TLK2	x	TTTCCGCTGTTTCTGCTCAT	56	105	57	67	110	79	1.89763	-0.284	-0.506755	0.612	0.984
DYRK1A-8	DYRK1A	x	GTTGCGCAAACTTTCGTGTT	757	744	909	888	832	826	2.91698	-0.0983	-0.506615	0.612	0.984
PSMB2-10	PSMB2	p	CGGGGCCTTGGATACCGATG	227	148	225	241	211	210	2.32222	-0.176	-0.506575	0.612	0.984
MAP3K12-8	MAP3K12	x	GCAGGATCTGTCGGAATGAT	987	1091	803	1025	1030	987	2.99432	-0.0975	-0.505902	0.613	0.984
PLK5-7	PLK5	x	GCAGGGTCCCTTGTGCGACC	573	254	408	465	455	431	2.63448	-0.16	-0.505887	0.613	0.984
PEAK1-8	PEAK1	x	TCTGCAGAGACTTGTTTCGC	356	191	248	326	270	278	2.44404	-0.169	-0.505089	0.613	0.984
HCK-6	HCK	x	GCGAGACTACGACCCTCGGC	511	412	492	596	433	489	2.68931	-0.125	-0.50442	0.614	0.984
CSF1R-4	CSF1R	x	CAGAGCTGGTGCGGATTCGA	410	275	359	463	309	363	2.55991	-0.15	-0.503231	0.615	0.984
PDK3-10	PDK3	x	TTACTTAACCGCCCTTCAGT	82	84	82	59	140	89	1.94939	-0.267	-0.503127	0.615	0.984
TLK1-14	TLK1	x	TAGACTAGGACATCTCAAAA	458	390	297	432	407	397	2.59879	-0.136	-0.501853	0.616	0.984
PRKCZ-2	PRKCZ	x	CAGCATTAAAGACGACTCGG	199	137	180	211	179	181	2.25768	-0.181	-0.501687	0.616	0.984
AKT1-5	AKT1	x	GAGCGACGTGGCTATTGTGA	132	173	161	134	222	164	2.21484	-0.197	-0.501097	0.616	0.984
CHEK1-11	CHEK1	x	TGGTATTGGAATAACTCACA	158	102	147	147	165	144	2.15836	-0.201	-0.500793	0.617	0.984
CAMK1D-9	CAMK1D	x	GTTTGACCGGATAGTGGAGA	673	423	718	593	730	627	2.79727	-0.13	-0.500653	0.617	0.984
MAP3K13-9	MAP3K13	x	GCCCAAGAAGACCGCTCCTT	757	386	530	654	574	580	2.76343	-0.139	-0.500405	0.617	0.984
MKNK2-3	MKNK2	x	CCGGCACTTCAACGAGCTGG	345	234	291	329	313	302	2.48001	-0.147	-0.499395	0.618	0.984
MYLK4-1	MYLK4	x	AATGTCGTTCTTAGACTCGA	162	360	245	307	272	269	2.42975	-0.179	-0.499276	0.618	0.984
HUNK-7	HUNK	x	TCATGTGCAGCACGACGCTC	148	163	144	197	148	160	2.20412	-0.186	-0.499181	0.618	0.984
RIOK1-20	RIOK1	x	TTCTGACAGATTTCTTTATG	1100	618	739	895	886	848	2.9284	-0.121	-0.49888	0.618	0.984
EPHA5-1	EPHA5	x	AAATGCACTGCAGCGCCGAA	227	252	177	208	283	229	2.35984	-0.167	-0.498822	0.618	0.984
CDK19-1	CDK19	x	AAAGTGGGACGCGGCACCTA	359	409	381	381	454	397	2.59879	-0.124	-0.498207	0.618	0.984
KSR1-8	KSR1	x	TCGGGCTGTCGGTGACGCAC	472	876	560	637	758	661	2.8202	-0.133	-0.498051	0.618	0.984
GSK3A-2	GSK3A	x	CGAAGGCCCGCCGCCGCTCA	585	392	559	610	507	531	2.72509	-0.125	-0.497836	0.619	0.984
ALPK1-5	ALPK1	x	CTGTATGGGCTCGACGTCTC	275	292	286	325	300	296	2.47129	-0.136	-0.495284	0.62	0.984
COPB1-6	COPB1	p	GCCAGCTATTCGTGCATGTT	1012	1046	963	1078	1057	1031	3.01326	-0.0842	-0.495067	0.621	0.984
TTBK2-3	TTBK2	x	ATCGAGACATCAAACCGGTA	344	213	214	294	281	269	2.42975	-0.162	-0.494847	0.621	0.984
CSNK1G3-3	CSNK1G3	x	AGAGACGATTTAGAAGCTTT	879	368	614	741	634	647	2.8109	-0.148	-0.494741	0.621	0.984
KALRN-19	KALRN	x	GTGGGATGACGGACCGCTTC	433	556	404	526	484	481	2.68215	-0.121	-0.49433	0.621	0.984
MATK-5	MATK	x	CGCGGTAGTGGATGACGTCG	337	421	309	419	361	369	2.56703	-0.133	-0.493954	0.621	0.984
STK35-7	STK35	x	CGCGCACCTCCACTTCCGGG	399	295	311	391	345	348	2.54158	-0.136	-0.493813	0.621	0.984
MST4-10	MST4	x	GCTGACTGTTGAATAACTTC	578	477	505	577	545	536	2.72916	-0.109	-0.493227	0.622	0.984
FGFR3-3	FGFR3	x	AGCCTTGCGATGCGCACCAG	388	444	454	507	424	443	2.6464	-0.119	-0.492375	0.622	0.984
NonTargetingControlGuideForHuman_0008	NonTargetingControlGuideForHuman_0008	n	GGGCCCGCATAGGATATCGC	345	334	433	289	534	387	2.58771	-0.151	-0.492081	0.623	0.984
MAP3K11-8	MAP3K11	x	GCCAAAGTCGGTGATCTTCA	555	357	406	518	444	456	2.65896	-0.131	-0.491431	0.623	0.984
CAMK2D-5	CAMK2D	x	CTGGTCCCCTTGAACTTCTA	575	438	525	512	598	530	2.72428	-0.114	-0.490479	0.624	0.984
DYRK1A-5	DYRK1A	x	GAGAAACACCAATTTCCGAG	129	119	176	170	153	149	2.17319	-0.192	-0.490229	0.624	0.984
ACVR1B-8	ACVR1B	x	GCTACACTGACTACTGCAAC	434	563	347	564	420	466	2.66839	-0.135	-0.490227	0.624	0.984
VRK3-12	VRK3	x	GGCTCCGCTTCAGCGTCTGA	304	160	185	270	220	228	2.35793	-0.18	-0.490144	0.624	0.984
CDKL3-6	CDKL3	x	GAGCTTAGTAATTCCTGACT	543	197	286	436	340	360	2.5563	-0.182	-0.488814	0.625	0.984
FASTK-2	FASTK	x	ACTGAGGGAGCGACCTGCGC	293	117	206	201	270	217	2.33646	-0.198	-0.488788	0.625	0.984
[truncated: 3,948 more rows]
