# Supplementary material for: A kinome-centered CRISPR-Cas9 screen identifies activated BRAF to modulate enzalutamide resistance with potential therapeutic implications in BRAF-mutated prostate cancer
Source: Sci Rep. 2021 Jul 1;11:13683. doi: 10.1038/s41598-021-93107-w (PMC8249522; doi:10.1038/s41598-021-93107-w)
Supplement: Supplementary file 2 — Supplementary Table S2. [file 41598_2021_93107_MOESM2_ESM.xlsx]

## Sheet: deseq2_ref-cwrr1_ut_exp-cwrr1_t
Supplemental Table S2: MAGeCK output
group_id	items_in_group	lo_value	p	FDR	goodsgrna	rank
MAPKAPK2	11	2.0558e-05	0.00016731	0.084158	7	1
BRAF	10	7.6144e-05	0.00040352	0.101485	6	2
NUAK1	10	0.00011402	0.00062004	0.10396	6	3
CDK2	10	0.00022758	0.0014664	0.184406	6	4
SRPK2	11	0.00063815	0.0030805	0.256807	6	5
CIT	12	0.00070889	0.0034152	0.256807	6	6
MAP2K4	10	0.00081848	0.0038679	0.256807	6	7
PLK3	10	0.00085481	0.0040844	0.256807	4	8
RAF1	10	0.0013264	0.0061709	0.344884	5	9
MAPK6	10	0.0027116	0.012332	0.537319	4	10
CLK1	14	0.0028535	0.012765	0.537319	3	11
PRKCD	12	0.0030742	0.013769	0.537319	3	12
CDK13	10	0.003116	0.013887	0.537319	5	13
STK38	10	0.0037045	0.016387	0.580528	4	14
TAOK2	12	0.0039812	0.017312	0.580528	5	15
DSTYK	10	0.0043908	0.018946	0.595606	5	16
EPHA1	10	0.0051384	0.022036	0.60261	4	17
LCK	10	0.0054782	0.023158	0.60261	3	18
ADCK5	10	0.0059166	0.024654	0.60261	5	19
NLK	10	0.0062597	0.025776	0.60261	4	20
WNK4	10	0.0069511	0.028296	0.60261	3	21
DYRK3	11	0.0074013	0.029713	0.60261	5	22
DCLK3	10	0.0074013	0.029713	0.60261	5	23
CDC42BPB	10	0.0076697	0.030362	0.60261	1	24
MAP3K14	8	0.0081725	0.031819	0.60261	3	25
TXK	10	0.0085584	0.033177	0.60261	4	26
TTK	10	0.0089229	0.03487	0.60261	3	27
TBK1	10	0.0091086	0.035716	0.60261	3	28
PKN2	10	0.0093042	0.036307	0.60261	3	29
HIPK4	10	0.0093668	0.036543	0.60261	2	30
GUCY2F	10	0.010137	0.038964	0.60261	2	31
WEE1	20	0.010267	0.039476	0.60261	7	32
PKN1	11	0.010296	0.039535	0.60261	3	33
CDKL4	10	0.011061	0.04174	0.617501	1	34
PRKCG	10	0.012032	0.044358	0.637482	4	35
CSNK1D	10	0.012753	0.046503	0.649752	3	36
BMP2K	11	0.013838	0.049475	0.672598	3	37
MAPK11	10	0.01453	0.051463	0.681214	4	38
MAPKAPK3	12	0.015006	0.052999	0.683549	5	39
TEK	10	0.017122	0.059002	0.716761	4	40
FGFR4	14	0.017191	0.059199	0.716761	4	41
CDK4	10	0.017388	0.059849	0.716761	3	42
IKBKB	12	0.018024	0.06166	0.721276	4	43
CDK18	11	0.019491	0.065439	0.733663	3	44
PHKG2	11	0.019577	0.065636	0.733663	1	45
FRK	10	0.020625	0.068077	0.737413	4	46
SYK	11	0.020981	0.068903	0.737413	3	47
PDK1	13	0.024322	0.077112	0.796424	4	48
NEK7	10	0.024524	0.077584	0.796424	1	49
SPEG	20	0.025309	0.079631	0.800972	5	50
PTK6	16	0.026072	0.081363	0.800972	3	51
PRKACB	21	0.028006	0.085595	0.800972	7	52
ADCK4	14	0.028146	0.08593	0.800972	4	53
MAPK14	10	0.028178	0.085989	0.800972	4	54
SRMS	10	0.030418	0.09152	0.829859	3	55
ERBB2	10	0.031193	0.09341	0.829859	1	56
EPHA4	10	0.031495	0.09404	0.829859	4	57
MAPKAPK5	10	0.03346	0.099295	0.852912	2	58
FYN	12	0.033761	0.10004	0.852912	2	59
CDC42BPG	10	0.034935	0.10268	0.860809	3	60
SCYL3	12	0.037741	0.10935	0.881676	3	61
SGK223	10	0.038712	0.11152	0.881676	3	62
MAST4	24	0.04139	0.118	0.881676	5	63
DDR1	13	0.041466	0.11811	0.881676	3	64
EPHB2	10	0.042701	0.12065	0.881676	3	65
MAPK8	15	0.042715	0.12067	0.881676	4	66
MAP2K7	10	0.043267	0.12191	0.881676	2	67
MAP3K6	8	0.043612	0.12256	0.881676	2	68
SGK1	24	0.043661	0.12276	0.881676	7	69
MST1R	10	0.044401	0.12441	0.881676	4	70
STRADB	11	0.044435	0.12445	0.881676	3	71
TSSK2	10	0.045713	0.12711	0.887995	3	72
TEX14	10	0.046999	0.12986	0.894819	4	73
KALRN	25	0.048027	0.13207	0.897712	1	74
STK3	19	0.049184	0.13528	0.89871	1	75
ROCK2	10	0.049371	0.13579	0.89871	2	76
NEK8	10	0.050956	0.13984	0.913527	2	77
PRPF4B	10	0.053612	0.14477	0.933549	2	78
PTK2	10	0.055931	0.14923	0.937791	3	79
STK33	10	0.057462	0.15175	0.937791	2	80
AURKC	10	0.057542	0.15195	0.937791	3	81
NTRK2	18	0.058359	0.15313	0.937791	4	82
ACVR2B	10	0.059083	0.15474	0.937791	1	83
CDK10	15	0.060396	0.1574	0.942516	2	84
RPS6KA5	13	0.061545	0.15927	0.942516	2	85
UHMK1	19	0.06285	0.16167	0.943837	4	86
FGFR1	15	0.063458	0.16325	0.943837	1	87
ITK	10	0.065243	0.16652	0.951789	3	88
SGK494	10	0.067575	0.17041	0.959791	2	89
CAMK1	10	0.068377	0.17173	0.959791	3	90
TEC	10	0.070355	0.17508	0.966032	2	91
LTK	10	0.071955	0.17776	0.966032	2	92
PDPK1	12	0.07719	0.18626	0.966032	4	93
NEK6	16	0.077811	0.18744	0.966032	4	94
MAP3K1	10	0.078332	0.18827	0.966032	1	95
GAK	10	0.07992	0.19057	0.966032	3	96
PRKCZ	17	0.080135	0.19098	0.966032	3	97
DCLK1	28	0.080405	0.19138	0.966032	4	98
PAN3	10	0.081124	0.19264	0.966032	3	99
FGFR2	17	0.085729	0.20037	0.966032	2	100
NEK1	14	0.087292	0.20281	0.966032	3	101
TRPM7	10	0.087823	0.20382	0.966032	2	102
EPHA7	10	0.089213	0.20594	0.966032	3	103
MAP3K7	11	0.091687	0.21002	0.966032	3	104
PKMYT1	13	0.092001	0.21033	0.966032	3	105
BLK	10	0.092887	0.21173	0.966032	3	106
CDK6	10	0.093987	0.21358	0.966032	3	107
YES1	10	0.094101	0.21378	0.966032	1	108
PLK5	10	0.094513	0.21452	0.966032	2	109
ADCK3	10	0.096626	0.21789	0.966032	2	110
CAMKK1	12	0.096765	0.21805	0.966032	4	111
RNASEL	10	0.1029	0.22643	0.966032	3	112
ULK2	11	0.10377	0.22793	0.966032	2	113
PRKCI	10	0.10432	0.22872	0.966032	3	114
ROS1	10	0.10468	0.22935	0.966032	3	115
RPS6KB1	15	0.10471	0.22941	0.966032	4	116
EIF2AK1	11	0.10496	0.22966	0.966032	2	117
HIPK3	11	0.10641	0.23179	0.966032	2	118
TNK1	10	0.10899	0.23545	0.966032	3	119
AKT3	11	0.10935	0.23586	0.966032	3	120
BMPR2	10	0.11008	0.23712	0.966032	3	121
PINK1	10	0.11045	0.23779	0.966032	3	122
TGFBR2	10	0.11118	0.23878	0.966032	3	123
PSKH2	10	0.11339	0.24244	0.966032	3	124
CDKL1	10	0.11424	0.24376	0.966032	1	125
NIM1	10	0.11516	0.24525	0.966032	2	126
MKNK1	15	0.11837	0.25031	0.966032	4	127
CSNK2A1	17	0.11945	0.25171	0.966032	4	128
ERBB4	11	0.12023	0.25312	0.966032	2	129
GUCY2D	10	0.1208	0.25407	0.966032	2	130
MERTK	10	0.12307	0.25765	0.966032	2	131
EPHA10	20	0.12333	0.25803	0.966032	3	132
MAP3K10	10	0.12364	0.25848	0.966032	2	133
LMTK2	10	0.12393	0.25891	0.966032	3	134
SMG1	10	0.12624	0.26244	0.966032	3	135
CAMK1D	10	0.12974	0.26769	0.966032	3	136
MAPK1	10	0.13052	0.26868	0.966032	3	137
ALK	10	0.1317	0.26999	0.966032	3	138
TYK2	10	0.13289	0.27161	0.966032	3	139
BMX	10	0.13686	0.27797	0.966032	3	140
STK36	10	0.13697	0.2781	0.966032	1	141
MAP2K2	10	0.14008	0.28283	0.966032	3	142
ROCK1	10	0.14146	0.28509	0.966032	2	143
GRK1	10	0.14414	0.28926	0.966032	3	144
NEK10	10	0.14443	0.28972	0.966032	3	145
STK31	15	0.14445	0.28974	0.966032	1	146
CHUK	10	0.14496	0.29056	0.966032	3	147
BRSK1	10	0.14578	0.29182	0.966032	3	148
MAP3K12	14	0.14591	0.29208	0.966032	2	149
PDGFRB	10	0.1474	0.29417	0.966032	1	150
BCKDK	11	0.14779	0.29478	0.966032	3	151
TNIK	15	0.14956	0.29747	0.966032	4	152
FES	13	0.14973	0.29765	0.966032	3	153
MAP2K3	12	0.15099	0.29985	0.966032	3	154
IRAK3	11	0.15135	0.30039	0.966032	3	155
PASK	12	0.15326	0.30322	0.966032	1	156
EEF2K	10	0.15331	0.30328	0.966032	1	157
NEK9	10	0.15367	0.30395	0.966032	2	158
FLT1	21	0.15483	0.30537	0.966032	5	159
CDC42BPA	12	0.15799	0.3096	0.973298	3	160
RPS6KA2	12	0.16154	0.31474	0.975167	3	161
EGFR	15	0.16197	0.31538	0.975167	3	162
KSR1	10	0.16501	0.3197	0.975167	1	163
TESK2	10	0.16556	0.32054	0.975167	3	164
PKN3	10	0.16772	0.32361	0.975167	3	165
PDK4	10	0.16937	0.32546	0.975167	1	166
STK35	10	0.17081	0.32765	0.975167	2	167
MST4	17	0.17186	0.3293	0.975167	4	168
JAK1	10	0.17206	0.32966	0.975167	2	169
MAP4K2	10	0.17392	0.33253	0.975167	2	170
IKBKE	13	0.17532	0.33418	0.975167	3	171
JAK3	10	0.17657	0.33597	0.975167	1	172
CDK19	10	0.17801	0.338	0.975167	2	173
MLKL	13	0.17815	0.33818	0.975167	3	174
MAST3	10	0.17956	0.34036	0.975167	3	175
CHEK2	20	0.18421	0.34702	0.975167	2	176
CAMK2G	12	0.18446	0.34761	0.975167	3	177
TSSK6	10	0.18646	0.35028	0.975167	2	178
TESK1	10	0.18941	0.35304	0.975167	2	179
SIK2	10	0.18962	0.35341	0.975167	2	180
ACVR2A	13	0.19093	0.35487	0.975167	2	181
CSNK2A3	7	0.19166	0.35562	0.975167	2	182
TP53RK	10	0.19215	0.35603	0.975167	2	183
MAP3K2	10	0.19279	0.35672	0.975167	2	184
CDK11B	21	0.19537	0.35946	0.977335	4	185
PBK	10	0.20485	0.3693	0.990074	1	186
MOK	12	0.20808	0.3728	0.990074	2	187
PRKCQ	14	0.20995	0.37487	0.990074	3	188
JAK2	10	0.21039	0.37528	0.990074	1	189
CDK20	11	0.21213	0.37702	0.990074	3	190
TGFBR1	14	0.2136	0.37829	0.990074	1	191
MAP3K13	14	0.21575	0.3803	0.990074	3	192
PAK4	13	0.21739	0.38178	0.990074	2	193
STK38L	10	0.21977	0.3841	0.990074	2	194
MARK1	10	0.22107	0.38538	0.990074	2	195
DYRK1B	11	0.2235	0.38786	0.990074	3	196
CAMK1G	10	0.22497	0.38926	0.990074	2	197
PEAK1	10	0.22547	0.38973	0.990074	1	198
CSNK2A2	10	0.22954	0.39398	0.990553	2	199
TTBK2	10	0.23346	0.39798	0.990553	2	200
NPR1	10	0.23359	0.39812	0.990553	2	201
MYLK3	10	0.23628	0.40056	0.990553	2	202
MAST2	10	0.23936	0.40314	0.990553	2	203
MAPK3	12	0.24173	0.4052	0.990553	3	204
CDKL3	13	0.24234	0.4056	0.990553	3	205
NRBP2	10	0.24429	0.40764	0.990553	1	206
MYLK	21	0.2443	0.40764	0.990553	4	207
DYRK4	9	0.25712	0.4202	0.99938	2	208
EPHB6	10	0.25748	0.4204	0.99938	1	209
CAMKK2	13	0.26722	0.43022	0.99938	3	210
BRSK2	17	0.26805	0.43085	0.99938	2	211
PIK3CA	10	0.2704	0.43357	0.99938	2	212
CSK	11	0.27224	0.43536	0.99938	1	213
STK17A	10	0.27303	0.43607	0.99938	2	214
CDKL2	10	0.27559	0.4389	0.99938	2	215
ABL1	10	0.27687	0.44002	0.99938	1	216
PTK7	15	0.28042	0.44309	0.99938	2	217
ALPK2	10	0.28069	0.44329	0.99938	1	218
BTK	10	0.28303	0.44563	0.99938	2	219
MARK2	14	0.28475	0.44737	0.99938	3	220
OBSCN	13	0.28505	0.4477	0.99938	3	221
NTRK1	13	0.28914	0.4517	0.99938	2	222
ZAK	15	0.29119	0.45343	0.99938	3	223
CSNK1A1	18	0.29289	0.4553	0.99938	3	224
PDGFRA	10	0.29635	0.45894	0.99938	2	225
PAK1	11	0.29721	0.4599	0.99938	2	226
HIPK1	23	0.30209	0.46451	0.99938	3	227
IRAK4	19	0.30451	0.4666	0.99938	4	228
RIOK3	10	0.30568	0.46754	0.99938	2	229
RYK	10	0.30834	0.46979	0.99938	2	230
TAOK1	11	0.3094	0.47081	0.99938	1	231
STK32A	18	0.31052	0.47181	0.99938	3	232
TSSK3	10	0.31101	0.47221	0.99938	2	233
MELK	20	0.31484	0.47603	0.99938	2	234
ERBB3	17	0.31665	0.4778	0.99938	3	235
MAP3K15	10	0.32397	0.48508	0.99938	1	236
MOS	10	0.33166	0.49248	0.99938	2	237
CDK1	16	0.33847	0.49835	0.99938	3	238
PHKG1	12	0.3435	0.50297	0.99938	2	239
RPS6KA6	9	0.34818	0.50715	0.99938	2	240
EPHA3	16	0.35244	0.51157	0.99938	2	241
PRKG2	10	0.35459	0.51376	0.99938	1	242
MAK	12	0.35498	0.51415	0.99938	2	243
CDK8	10	0.35574	0.51498	0.99938	1	244
CLK2	10	0.36019	0.51894	0.99938	2	245
TRIB1	10	0.36148	0.51992	0.99938	1	246
PIM3	10	0.36152	0.51994	0.99938	2	247
TTBK1	10	0.36603	0.52435	0.99938	1	248
ALPK3	10	0.36614	0.52449	0.99938	2	249
BMPR1B	10	0.36943	0.52758	0.99938	1	250
MAP3K8	10	0.37076	0.52878	0.99938	2	251
SGK2	12	0.37296	0.53088	0.99938	2	252
MKNK2	10	0.37471	0.5325	0.99938	2	253
STK16	10	0.37602	0.53364	0.99938	2	254
NTRK3	10	0.37617	0.53384	0.99938	1	255
CDK14	9	0.37903	0.5364	0.99938	1	256
LRRK2	10	0.38285	0.53956	0.99938	1	257
PRKD1	10	0.38396	0.54039	0.99938	1	258
MAP2K6	10	0.38522	0.54145	0.99938	2	259
LYN	11	0.38577	0.54187	0.99938	2	260
NUAK2	10	0.38946	0.54551	0.99938	2	261
RPS6KB2	10	0.39275	0.54858	0.99938	1	262
NEK4	13	0.39611	0.55149	0.99938	2	263
CSNK1E	10	0.40285	0.55756	0.99938	2	264
PKDCC	10	0.40893	0.56301	0.99938	1	265
MASTL	11	0.40993	0.56387	0.99938	2	266
INSR	11	0.41077	0.56437	0.99938	1	267
PRKCB	10	0.41387	0.56752	0.99938	2	268
RIOK2	11	0.42115	0.57403	0.99938	2	269
NEK2	11	0.42685	0.57891	0.99938	1	270
SLK	10	0.42932	0.58098	0.99938	2	271
FER	10	0.42996	0.58145	0.99938	2	272
CDK3	10	0.43195	0.58297	0.99938	1	273
WNK2	10	0.43707	0.58759	0.99938	1	274
GRK4	11	0.43795	0.58834	0.99938	2	275
PIM2	10	0.44114	0.59135	0.99938	1	276
PAK3	14	0.44736	0.59702	0.99938	2	277
MAPK15	10	0.44841	0.59789	0.99938	2	278
PTK2B	16	0.45165	0.60068	0.99938	2	279
DAPK1	10	0.45472	0.60346	0.99938	2	280
PRKX	10	0.45516	0.60375	0.99938	1	281
MYLK2	10	0.45598	0.60434	0.99938	2	282
CDKL5	11	0.45656	0.60499	0.99938	2	283
PDIK1L	10	0.46038	0.60846	0.99938	2	284
TRIB2	10	0.46351	0.61102	0.99938	2	285
SIK3	9	0.46406	0.61151	0.99938	1	286
MYLK4	10	0.46414	0.61159	0.99938	2	287
PAK6	10	0.46595	0.61299	0.99938	1	288
MAP2K5	14	0.47117	0.6156	0.99938	2	289
EPHA6	32	0.47189	0.61596	0.99938	4	290
ZAP70	20	0.47893	0.62011	0.99938	2	291
MAP4K3	10	0.48036	0.62096	0.99938	1	292
PRKCE	10	0.48509	0.62344	0.99938	1	293
RPS6KC1	10	0.49071	0.62647	0.99938	1	294
PRKACA	10	0.49257	0.62741	0.99938	1	295
MAPK10	17	0.49472	0.62858	0.99938	2	296
MAP4K1	12	0.50598	0.63487	0.99938	2	297
STK4	10	0.50994	0.63718	0.99938	1	298
LATS1	12	0.51022	0.63728	0.99938	2	299
AURKB	16	0.51076	0.63747	0.99938	2	300
PLK2	12	0.51723	0.64098	0.99938	2	301
GRK5	10	0.5224	0.64379	0.99938	1	302
CDK17	10	0.52939	0.64745	0.99938	1	303
IRAK2	10	0.5397	0.65255	0.99938	1	304
MAPK9	17	0.53976	0.65259	0.99938	2	305
CSNK1G3	21	0.54041	0.65298	0.99938	2	306
PIK3CG	10	0.54393	0.65456	0.99938	1	307
TLK2	12	0.5461	0.65576	0.99938	2	308
GRK6	12	0.54811	0.6569	0.99938	1	309
ICK	10	0.55725	0.6619	0.99938	1	310
MATK	12	0.55817	0.66233	0.99938	2	311
DDR2	10	0.55971	0.66292	0.99938	1	312
ILK	20	0.56054	0.66349	0.99938	2	313
SRPK1	10	0.56135	0.66403	0.99938	1	314
TRPM6	12	0.56371	0.66554	0.99938	1	315
TIE1	10	0.56621	0.6666	0.99938	1	316
SGK3	11	0.56884	0.66773	0.99938	1	317
PIM1	14	0.57306	0.67003	0.99938	2	318
NEK11	10	0.57579	0.67133	0.99938	1	319
PRKAA2	10	0.58207	0.67483	0.99938	1	320
MAP4K4	16	0.58353	0.6755	0.99938	1	321
CDK9	10	0.58673	0.67723	0.99938	1	322
EPHB1	10	0.58904	0.67847	0.99938	1	323
CHEK1	12	0.59613	0.68198	0.99938	1	324
CDK5	14	0.5987	0.68373	0.99938	2	325
VRK3	14	0.60818	0.68942	0.99938	2	326
ACVR1B	13	0.60868	0.68961	0.99938	2	327
TNNI3K	10	0.62233	0.69676	0.99938	1	328
ADRBK2	10	0.62446	0.69806	0.99938	1	329
EIF2AK3	10	0.62517	0.69845	0.99938	1	330
SNRK	10	0.62658	0.69916	0.99938	1	331
MARK4	9	0.62807	0.70011	0.99938	1	332
STK25	16	0.62892	0.70036	0.99938	2	333
ANKK1	10	0.63564	0.70391	0.99938	1	334
GUCY2C	10	0.6418	0.70778	0.99938	1	335
TSSK1B	10	0.65251	0.71396	0.99938	1	336
SIK1	10	0.65317	0.71436	0.99938	1	337
TYRO3	10	0.65383	0.71469	0.99938	1	338
C9orf96	10	0.65449	0.71509	0.99938	1	339
RPS6KA3	10	0.65711	0.71662	0.99938	1	340
PRKAA1	12	0.66514	0.72135	0.99938	1	341
PIK3R4	10	0.6655	0.72156	0.99938	1	342
AKT2	12	0.67407	0.72638	0.99938	1	343
DYRK2	16	0.67512	0.72705	0.99938	2	344
LATS2	10	0.68477	0.73339	0.99938	1	345
TRIB3	10	0.68598	0.73436	0.99938	1	346
MYO3B	12	0.68986	0.73666	0.99938	1	347
MAP2K1	10	0.69725	0.74152	0.99938	1	348
ULK4	10	0.70246	0.74514	0.99938	1	349
MUSK	13	0.70386	0.74599	0.99938	1	350
KSR2	10	0.70872	0.74904	0.99938	1	351
CAMK2A	10	0.7104	0.75028	0.99938	1	352
DCLK2	10	0.71152	0.75121	0.99938	1	353
EIF2AK4	10	0.71816	0.75536	0.99938	1	354
STK40	10	0.71979	0.75648	0.99938	1	355
PLK1	10	0.72626	0.76069	0.99938	1	356
MET	10	0.72679	0.76101	0.99938	1	357
VRK1	10	0.72785	0.76158	0.99938	1	358
AURKA	10	0.72944	0.76272	0.99938	1	359
TBCK	13	0.72953	0.76278	0.99938	1	360
MTOR	10	0.73206	0.76422	0.99938	1	361
MAST1	10	0.73673	0.76721	0.99938	1	362
CASK	10	0.74183	0.77028	0.99938	1	363
ABL2	19	0.74598	0.77315	0.99938	2	364
PRKDC	10	0.74981	0.77591	0.99938	1	365
PAK7	11	0.75009	0.77599	0.99938	1	366
GSG2	10	0.75177	0.77717	0.99938	1	367
EPHA2	10	0.75323	0.77803	0.99938	1	368
OXSR1	10	0.75947	0.78231	0.99938	1	369
GRK7	10	0.76323	0.78498	0.99938	1	370
DMPK	11	0.76563	0.78664	0.99938	1	371
AMHR2	14	0.76619	0.78707	0.99938	1	372
ATM	10	0.77016	0.78949	0.99938	1	373
MARK3	11	0.77598	0.79392	0.99938	1	374
PRKG1	18	0.77795	0.79547	0.99938	2	375
DAPK3	10	0.78173	0.79821	0.99938	1	376
EIF2AK2	10	0.78303	0.79908	0.99938	1	377
WNK3	10	0.78432	0.79984	0.99938	1	378
STK10	10	0.78518	0.80053	0.99938	1	379
CDK12	10	0.79068	0.80477	0.99938	1	380
SRC	10	0.79235	0.80599	0.99938	1	381
ERN1	10	0.79277	0.80628	0.99938	1	382
LRRK1	10	0.79318	0.80662	0.99938	1	383
AAK1	10	0.79401	0.80736	0.99938	1	384
ADRBK1	10	0.79931	0.81171	0.99938	1	385
BUB1B	10	0.80011	0.8125	0.99938	1	386
FASTK	15	0.80093	0.81313	0.99938	1	387
CAMK4	10	0.80211	0.81402	0.99938	1	388
ATR	10	0.80567	0.81713	0.99938	1	389
MAPK12	10	0.80761	0.81864	0.99938	1	390
MINK1	11	0.80798	0.81886	0.99938	1	391
RPS6KA4	10	0.81336	0.82384	0.99938	0	392
STYK1	10	0.81373	0.82415	0.99938	0	393
MAP3K11	10	0.81598	0.82589	0.99938	0	394
ADCK1	11	0.81741	0.82705	0.99938	1	395
MAP3K5	10	0.81968	0.82911	0.99938	0	396
RIPK1	10	0.8215	0.83053	0.99938	0	397
PRKACG	10	0.82186	0.83087	0.99938	0	398
PRKCH	10	0.82616	0.83472	0.99938	0	399
CDK7	10	0.82897	0.83701	0.99938	0	400
NEK5	10	0.82967	0.83772	0.99938	0	401
STK32C	10	0.83277	0.84055	0.99938	0	402
FGFR3	15	0.83864	0.84555	0.99938	1	403
CAMKV	10	0.83982	0.8464	0.99938	0	404
CAMK2D	10	0.84468	0.85067	0.99938	0	405
LMTK3	10	0.84659	0.85244	0.99938	0	406
TRIO	10	0.84691	0.85275	0.99938	0	407
MAPK7	17	0.85005	0.856	0.99938	1	408
NPR2	10	0.85035	0.85626	0.99938	0	409
HIPK2	10	0.85493	0.85994	0.99938	0	410
MAP3K4	11	0.85921	0.86445	0.99938	0	411
PLK4	11	0.86234	0.86697	0.99938	0	412
DAPK2	10	0.86314	0.86762	0.99938	0	413
FLT3	10	0.86399	0.86848	0.99938	0	414
ADCK2	10	0.86456	0.86897	0.99938	0	415
BMPR1A	10	0.86736	0.87143	0.99938	0	416
WEE2	10	0.86791	0.87179	0.99938	0	417
CDC7	10	0.86902	0.87295	0.99938	0	418
STK17B	10	0.87038	0.87415	0.99938	0	419
HUNK	10	0.8712	0.87512	0.99938	0	420
FGR	12	0.87136	0.87531	0.99938	0	421
AXL	16	0.8769	0.88055	0.99938	1	422
SCYL2	10	0.8801	0.88346	0.99938	0	423
NEK3	15	0.88133	0.8847	0.99938	1	424
PDK3	10	0.88261	0.88604	0.99938	0	425
TTN	24	0.88325	0.88655	0.99938	1	426
NRK	10	0.89219	0.89521	0.99938	0	427
RIOK1	20	0.89312	0.89614	0.99938	1	428
CDK16	14	0.89413	0.89702	0.99938	1	429
RIPK3	10	0.89447	0.89738	0.99938	0	430
IGF1R	10	0.89825	0.90106	0.99938	0	431
INSRR	10	0.90127	0.90352	0.99938	0	432
PNCK	13	0.90273	0.90498	0.99938	0	433
EPHB3	10	0.90483	0.90692	0.99938	0	434
MAP4K5	10	0.90585	0.90799	0.99938	0	435
AATK	11	0.90591	0.90805	0.99938	0	436
RIPK2	10	0.90847	0.91023	0.99938	0	437
PRKCA	10	0.9116	0.91313	0.99938	0	438
CAMK2B	12	0.91643	0.91763	0.99938	0	439
MAP3K9	10	0.91812	0.91933	0.99938	0	440
STK32B	10	0.9183	0.91944	0.99938	0	441
LIMK2	12	0.91831	0.91944	0.99938	0	442
PXK	10	0.92043	0.92143	0.99938	0	443
STK11	10	0.92095	0.92206	0.99938	0	444
BUB1	12	0.92175	0.92291	0.99938	0	445
ALPK1	10	0.92925	0.93013	0.99938	0	446
STK39	10	0.93003	0.9307	0.99938	0	447
EPHB4	10	0.9305	0.93129	0.99938	0	448
PRKD3	10	0.93065	0.93155	0.99938	0	449
SRPK3	11	0.93358	0.9346	0.99938	0	450
ROR1	17	0.9372	0.9384	0.99938	1	451
CSNK1G2	10	0.9376	0.9386	0.99938	0	452
LIMK1	13	0.9427	0.94332	0.99938	0	453
MAP3K3	11	0.94395	0.9445	0.99938	0	454
DYRK1A	13	0.94427	0.9447	0.99938	0	455
ROR2	10	0.94467	0.94503	0.99938	0	456
CSNK1A1L	10	0.94666	0.94669	0.99938	0	457
CLK4	10	0.94882	0.94893	0.99938	0	458
AKT1	12	0.95023	0.95049	0.99938	0	459
MAP3K19	19	0.95106	0.95137	0.99938	1	460
GSK3B	10	0.95158	0.95192	0.99938	0	461
ACVR1	14	0.95443	0.9547	0.99938	0	462
VRK2	14	0.95524	0.95564	0.99938	0	463
ULK3	10	0.95609	0.95661	0.99938	0	464
TLK1	20	0.95636	0.95698	0.99938	1	465
CSF1R	10	0.9564	0.95702	0.99938	0	466
STK24	14	0.95669	0.95734	0.99938	0	467
ARAF	15	0.95809	0.95848	0.99938	0	468
PAK2	10	0.96078	0.96115	0.99938	0	469
TNK2	10	0.96178	0.96232	0.99938	0	470
SBK2	10	0.96467	0.96485	0.99938	0	471
ERN2	10	0.96688	0.96674	0.99938	0	472
CSNK1G1	10	0.97115	0.97123	0.99938	0	473
RPS6KL1	10	0.97185	0.97216	0.99938	0	474
KIT	10	0.97339	0.97357	0.99938	0	475
RET	10	0.9741	0.97434	0.99938	0	476
ULK1	10	0.97752	0.97779	0.99938	0	477
GSK3A	10	0.97867	0.97916	0.99938	0	478
EPHA5	11	0.97916	0.97976	0.99938	0	479
CDK15	14	0.98153	0.982	0.99938	0	480
EPHA8	13	0.98357	0.98416	0.99938	0	481
IRAK1	10	0.98422	0.98468	0.99938	0	482
MYO3A	10	0.98482	0.98521	0.99938	0	483
ACVRL1	10	0.98559	0.9859	0.99938	0	484
TAOK3	10	0.98566	0.98599	0.99938	0	485
SBK1	10	0.98611	0.98641	0.99938	0	486
RPS6KA1	10	0.98675	0.98704	0.99938	0	487
MAPK13	10	0.98723	0.98757	0.99938	0	488
PSKH1	10	0.9876	0.98783	0.99938	0	489
HCK	11	0.98823	0.98836	0.99938	0	490
KDR	10	0.98846	0.98853	0.99938	0	491
STRADA	15	0.98931	0.9895	0.99938	0	492
PDK2	22	0.99042	0.99064	0.99938	0	493
FLT4	10	0.9909	0.99111	0.99938	0	494
ACVR1C	20	0.99129	0.99139	0.99938	0	495
MAPK4	10	0.99311	0.99292	0.99938	0	496
NRBP1	10	0.99383	0.99367	0.99938	0	497
PRKD2	13	0.99439	0.99426	0.99938	0	498
CLK3	12	0.99559	0.99552	0.99938	0	499
TSSK4	11	0.99602	0.99592	0.99938	0	500
RIPK4	10	0.99845	0.99828	0.99938	0	501
WNK1	19	0.99909	0.99903	0.99938	0	502
SCYL1	10	0.99945	0.99938	0.99938	0	503
